# Supplementary material for: Molecular architecture of OXGR1 reveals an evolutionary conserved mechanisms for metabolite surveillance
Source: EMBO J. 2026 Jun 3;45(14):4931–55. doi: 10.1038/s44318-026-00823-y (PMC13372822; doi:10.1038/s44318-026-00823-y)
Supplement: Supplementary file 3 — Source data Fig. 1 [file 44318_2026_823_MOESM3_ESM.zip]

Archive with 5 entries (2 files):
- Source data Fig. 1/
- Source data Fig. 1/Fig. 1C/
- Source data Fig. 1/Fig. 1C/Fig. 1C-heat map function data.xlsx
- Source data Fig. 1/Fig. 1D/
- Source data Fig. 1/Fig. 1D/Fig. 1D-OXGR1 WT four ligands Calcium assays.xlsx
