# Supplementary material for: Molecular architecture of OXGR1 reveals an evolutionary conserved mechanisms for metabolite surveillance
Source: EMBO J. 2026 Jun 3;45(14):4931–55. doi: 10.1038/s44318-026-00823-y (PMC13372822; doi:10.1038/s44318-026-00823-y)
Supplement: Supplementary file 3 — Source data Fig. 1 [file 44318_2026_823_MOESM3_ESM.zip › Source data Fig. 1/Fig. 1C/Fig. 1C-heat map function data.xlsx]

## Sheet: Sheet1
		OXGR1/GPR99			SUCR1/GPR91			HCAR1/GPR81			HCAR2GPR109A			FFAR3/GPR41
Ligand		pEC50			pEC50			pEC50			pEC50			pEC50
AKG		4.59	4.473	4.32	NA			NA			NA			NA
ITA		4.115	4.136	4.003	<3			NA			NA			NA
Maleic acid		2.883	2.906	2.831	4.141	3.542	3.586	NT			NT			NT
Succinic Acid		3.302	3.218	3.198	4.202	4.367	4.52	NT			NT			NT
Citrate		NA			NT			NT			NT			NT
Lactic acid		NA			NT			2.689	2.355	2.315	NT			NT
pyruvic acid		NA			NT			NT			NT			NT
Malonic acid		NA			NT			NT			NT			NT
Fumaric acid		NA			NT			NT			NT			NT
(S)-Malic acid		NA			NT			NT			NT			NT
D-(+)-Malic acid		NA			NT			NT			NT			NT
Oxaloacetic acid		NA			NT			NT			NT			NT
4-Octyl Itaconate		<3			NT			NT			NT			NT
Butyric acid		NA			NT			NT			NT			NT
Nicotinic acid		NT			NT			NT			5.92	5.864	5.56	NT
propanoic acid		NT			NT			NT			NT			4.441	4.361	4.371
RAW data
OXGR1
Ligand Log[M]	AKG			ITA			SUC			Maleic acid			Citrate acid			lactic acid			pyruvic acid			Malonic acid			Fumaric acid			(S)-Malic acid			D-(+)-Malic acid			Oxaloacetic acid			4-octyl itaconate			butyrate acid				γ-Aminobutyric acid
-1							95.747	102.342	103.595	95.0852	101.677	96.5852
-1.5							100.193	87.5806	102.846	92.8188	91.1584	90.242
-2							103.12	97.4764	99.419	98.4864	88.6736	90.141																															-4	5.9162	4.2474	5.4746
-2.5							89.3728	92.7482	97.817	83.0652	82.5024	79.9304																															-4.5	3.095	2.4312	6.9734
-3	38.6188	63.5914	66.0064	63.5452	72.8006	71.5398	76.5376	71.0694	75.626	41.372	48.075	35.3162	11.1066	4.2886	5.0748	6.3312	4.8164	3.0714	8.8086	4.427	2.0578	10.0968	8.096	3.1744	5.1132	3.6562	2.9508	5.2532	2.212	4.1888	2.514	3.2548	1.0394	2.4226	2.7592	5.5418	25.4672	26.9404	25.5578	10.5214	9.6386	11.6564	-5	3.8224	5.0636	6.088
-3.5	55.1332	66.7636	78.2094	72.5564	80.4966	79.734	38.6568	29.5672	27.6916	8.7144	7.023	11.3352	2.279	3.725	1.323	3.454	3.0228	4.0668	12.2174	3.079	2.4824	12.9512	5.0114	6.366	3.1734	3.2082	7.0464	3.8456	2.9886	4.7296	2.8604	4.0126	1.8556	3.7644	2.0084	4.3498	4.2038	7.1386	5.2124	9.222	5.0304	4.8228	-5.5	5.8746	6.0906	5.0422
-4	35.7772	65.2086	64.3556	46.6946	59.6856	51.501	7.232	6.9902	7.79	4.891	3.9238	6.2294	6.8088	2.8194	4.1796	7.8534	5.9744	5.8594	11.3086	3.4602	3.5014	8.0942	4.3372	8.0506	5.1248	1.6148	4.3772	3.5666	3.5732	2.6104	3.1778	5.888	3.9894	5.0712	2.6698	5.084	6.8798	5.8086	8.8304	7.0666	6.5342	5.8578	-6	1.8956	3.389	5.0292
-4.5	32.5508	36.1946	27.4374	16.0528	15.0732	7.4672	6.723	7.897	7.249	3.541	2.6658	8.4452	7.3808	3.834	4.214	10.1844	8.768	9.9384	8.8536	4.3394	2.1768	7.1662	8.0676	5.7612	1.7696	1.948	5.2972	4.8548	4.583	5.7196	5.794	4.1426	3.4854	7.6792	6.9272	5.0352	6.5234	4.411	4.3202	7.811	7.1558	9.5868	-6.5	6.3206	4.8762	7.8696
-5	7.0356	5.4188	5.2308	4.677	5.318	8.3052	5.5036	6.8452	7.4712	5.3404	5.8476	6.1932	7.5362	3.0896	3.053	9.9474	6.1038	6.037	10.2944	3.1968	3.319	10.7944	5.9958	5.8636	2.613	5.1194	2.9138	13.5256	2.0924	2.1856	8.3278	4.8836	3.7052	7.9284	3.7366	5.7674	4.691	7.8472	6.7534	4.5838	6.5434	7.004	-7	4.9498	4.8292	4.791
-5.5	4.5798	2.5662	3.9788	3.5496	4.6734	5.5698	7.0236	9.3882	7.877	6.558	5.394	1.6128	11.998	6.1598	3.154	2.0406	5.46	4.8796	18.0904	1.7264	3.9922	14.3924	6.0916	5.4304	4.3772	3.259	5.8198	4.0078	5.6516	10.7664	3.7692	3.1424	5.4646	6.4202	7.1918	4.1878	3.4914	5.8044	7.5552	5.2044	4.2434	5.2202	-7.5	23.6096	3.3004	6.6326
-6	2.1942	7.531	6.0086	4.3108	3.9192	8.37							4.3048	5.3062	6.1814	19.1334	6.1244	6.4138	16.057	4.9416	5.266	8.0574	7.2792	6.316	17.5474	3.1298	5.2088	4.902	3.3436	6.9208	4.4572	2.3916	3.2178	5.613	5.1504	3.8088	4.0824	5.7914	4.0684	23.0658	7.1014	5.5574
-6.5	4.45	4.8388	7.6624	3.7658	5.9992	5.118							21.628	3.435	7.502	4.412	7.1178	6.2898	5.2096	4.6176	5.4028	4.7646	7.0794	7.0462	3.5526	3.1064	5.9124	4.8156	5.6076	5.4426	20.8142	6.7626	5.9168	6.6904	4.0584	3.3734	6.3722	8.011	5.9698	18.1844	7.0128	10.2282
response
OXGR1
Ligand Log[M]	AKG			ITA			SUC			Maleic acid			Citrate acid			lactic acid			pyruvic acid			Malonic acid			Fumaric acid			(S)-Malic acid			D-(+)-Malic acid			Oxaloacetic acid			4-octyl itaconate			butyrate acid				γ-Aminobutyric acid
-1							146.108	156.577	158.566	145.057	155.522	147.438
-1.5							153.165	133.144	157.377	141.459	138.823	137.369
-2							157.812	148.853	151.937	150.456	134.879	137.208																															-4	-3.65886	-9.46074	-5.19416
-2.5							135.989	141.347	149.394	125.976	125.082	120.999																															-4.5	-13.4673	-15.7751	0.0166881
-3	55.419	95.0619	98.8957	94.9886	109.681	107.68	115.614	106.933	114.166	59.7896	70.4303	50.1763	14.3865	-9.3175	-6.58414	-2.21604	-7.48251	-13.5493	6.39709	-8.83633	-17.0733	10.8758	3.91961	-13.1912	-6.45063	-11.5162	-13.9686	-5.9639	-16.5372	-9.66448	-15.4872	-12.9117	-20.6139	-15.805	-14.6347	-4.96053	64.3137	69.4356	64.6287	12.352	9.28274	16.298	-5	-10.9383	-6.62308	-3.06157
-3.5	81.6349	100.098	118.267	109.293	121.898	120.688	55.4793	41.05	38.0725	7.94703	5.262	12.1074	-16.3042	-11.277	-19.6279	-12.2191	-13.7183	-10.0886	18.2484	-13.5229	-15.5971	20.7996	-6.80456	-2.09505	-13.1947	-13.0737	0.270486	-10.8577	-13.8372	-7.78429	-14.2829	-10.2771	-17.7763	-11.14	-17.245	-9.10473	-9.61233	0.591036	-6.10575	7.83435	-6.7385	-7.46026	-5.5	-3.80349	-3.05253	-6.69748
-4	50.9081	97.6292	96.2751	68.239	88.8617	75.8689	5.59378	5.20993	6.47958	1.87754	0.34215	4.00219	-0.555574	-14.4254	-9.69646	3.07617	-3.45652	-3.85633	15.0888	-12.1976	-12.0543	3.91335	-9.14854	3.76177	-6.4103	-18.6135	-9.00947	-11.8277	-11.8047	-15.1521	-13.1794	-3.7569	-10.3577	-6.59665	-14.9456	-6.55215	-0.308729	-4.03295	6.47288	0.340715	-1.51027	-3.8619	-6	-17.6372	-12.4451	-6.74267
-4.5	45.7863	51.5707	37.669	19.5964	18.0414	5.96715	4.78576	6.64944	5.62076	-0.26553	-1.65487	7.51968	1.43309	-10.898	-9.57686	11.1803	6.25594	10.325	6.55354	-9.14089	-16.6596	0.686992	3.82087	-4.19774	-18.0753	-17.455	-5.81092	-7.34901	-8.29397	-4.34237	-4.08371	-9.8251	-12.11	2.47053	-0.143935	-6.72181	-1.54782	-8.89196	-9.20764	2.92876	0.650835	9.10265	-6.5	-2.25289	-7.27461	3.13249
-5	5.282	2.7154	2.41696	1.53782	2.55538	7.29744	2.85002	4.97975	5.9735	2.59094	3.3961	3.94473	1.97336	-13.486	-13.6133	10.3563	-3.00663	-3.23888	11.5627	-13.1133	-12.6885	13.3011	-3.38212	-3.84173	-15.143	-6.42908	-14.0972	22.7966	-16.953	-16.629	4.7255	-7.24888	-11.3458	3.33692	-11.2366	-4.17619	-7.91849	3.05461	-0.748182	-8.29119	-1.47828	0.123074	-7	-7.01872	-7.43801	-7.57082
-5.5	1.38352	-1.81298	0.42946	-0.25188	1.53211	2.95511	5.26295	9.01666	6.61769	4.52383	2.67603	-3.32646	17.4856	-2.81194	-13.2621	-17.1331	-5.24492	-7.26279	38.6669	-18.2255	-10.348	25.8102	-3.04905	-5.34783	-9.00947	-12.8971	-3.99401	-10.2938	-4.57879	13.2037	-11.1233	-13.3025	-5.22893	-1.90661	0.775995	-9.66795	-12.0891	-4.04755	2.03942	-6.13356	-9.47465	-6.07863	-7.5	57.8554	-12.7532	-1.16816
-6	-2.40352	6.06843	3.65168	0.956496	0.334848	7.40031							-9.26118	-5.77963	-2.73684	42.2931	-2.93501	-1.92886	31.5975	-7.04723	-5.9194	3.78541	1.07986	-2.26888	36.7791	-13.3463	-6.11826	-7.18491	-12.603	-0.166185	-8.73134	-15.9128	-13.0403	-4.71299	-6.3213	-10.9856	-10.0344	-4.09275	-10.0831	55.9648	0.461703	-4.90629
-6.5	1.17747	1.79467	6.27702	0.091332	3.63676	2.23789							50.9661	-12.2852	1.85446	-8.88848	0.518721	-2.35997	-6.11548	-8.17368	-5.44379	-7.6626	0.385216	0.26979	-11.8763	-13.4276	-3.67207	-7.48529	-4.73176	-5.30541	48.1367	-0.716196	-3.65677	-0.967213	-10.1178	-12.4994	-2.07349	3.62409	-3.47251	38.9938	0.153669	11.3326
SUCR1/GPR91
raw data													response
Ligand Log[M]	AKG			ITA			SUC			MA			Ligand Log[M]	AKG			ITA			SUC			MA
-2							76.5414	80.8265	64.8002	73.4696	72.0177	70.3376	-2							94.6106	100.348	78.8908	90.4979	88.5541	86.3046
-2.5							81.1947	80.016	80.4894	62.41	85.6818	64.1248	-2.5							100.841	99.2627	99.8965	75.6906	106.849	77.9865
-3	4.9338	11.6813	8.9378	25.9051	26.1828	23.903	67.32	79.4928	74.2778	63.2803	66.0179	52.3936	-3	-1.26247	7.77151	4.09836	26.8154	27.1871	24.1348	82.2645	98.5621	91.58	76.8558	80.5211	62.28
-3.5	1.96404	9.85332	6.63616	10.0045	23.7583	22.7427	73.0034	51.814	72.52	37.4342	40.9433	40.7485	-3.5	-5.23859	5.32412	1.01676	5.52655	23.941	22.5813	89.8738	61.5039	89.2265	42.2513	46.9495	46.6887
-4	12.7672	4.54788	7.03344	11.3126	15.362	8.65252	45.9012	61.1417	56.3969	44.5451	32.0525	30.9395	-4	9.22542	-1.77917	1.54867	7.2779	12.6996	3.7164	53.5874	73.9925	67.6399	51.7719	35.0459	33.5558
-4.5	11.3849	5.8064	11.6105	14.2527	11.0957	11.4182	30.3364	30.0799	35.8849	23.9357	16.5605	14.5175	-4.5	7.37467	-0.09418	7.67678	11.2143	6.98753	7.41934	32.7483	32.4048	40.177	24.1785	14.3041	11.5688
-5	5.93228	9.49648	9.3594	7.14948	17.0754	4.47984	16.2074	15.623	14.8601	6.13212	7.68376	7.55052	-5	0.074361	4.84635	4.66282	1.70403	14.9935	-1.87026	13.8314	13.049	12.0276	0.34192	2.41936	2.24097
-5.5	2.61948	6.46744	7.0734	6.67456	10.0618	5.8488	7.05928	0	4.6942	0.60096	10.5071	11.0491	-5.5	-4.36104	0.790869	1.60217	1.06818	5.60319	-0.03741	1.58326	-7.86818	-1.58327	-7.06357	6.19942	6.92508
-6	12.3811	7.89064	12.1132	11.9872	12.0878	4.6388							-6	8.70845	2.69635	8.3498	8.18105	8.31574	-1.65744
-6.5	8.39612	10.9797	7.96548	9.78044	4.88788	7.2132							-6.5	3.37312	6.83216	2.79655	5.22654	-1.32395	1.78934
HCAR1/GPR81
raw data												response
Ligand Log[M]	Lactate			Ligand Log[M]	AKG			ITA				Ligand Log[M]	Lactate			Ligand Log[M]	AKG			ITA
-2.4	21.9234	26.6259	16.6302	-3	2.3448	1.5106	2.1708	3.16828	1.11372	3.35176		-2.4	101.049	126.089	72.8621	-3	-3.20837	-7.65051	-4.13492	1.17669	-9.76391	2.15373
-2.7	16.838	22.2649	19.4596	-3.5	3.12884	4.76004	2.96648	1.83304	4.609	5.73176		-2.7	73.9684	102.867	87.9283	-3.5	0.966671	9.65286	0.102099	-5.93351	8.84857	14.8273
-3	14.7552	12.6432	3.58116	-4	2.10776	4.07068	5.96496	2.17164	2.86612	2.6786		-3	62.8774	51.6312	3.37529	-4	-4.47061	5.982	16.0691	-4.13045	-0.432322	-1.43087
-3.3	5.15988	1.79096	2.47888	-4.5	3.6954	2.05008	2.70168	1.99892	1.64984	6.6536		-3.3	11.782	-6.15758	-2.49439	-4.5	3.98362	-4.77776	-1.30797	-5.05019	-6.90905	19.7361
-3.6	2.58676	3.39016	0.60484	-5	1.06712	3.34484	7.43772	1.79048	0.70816	4.87608		-3.6	-1.91992	2.35821	-12.4737	-5	-10.0121	2.11688	23.9116	-6.16014	-11.9235	10.2708
-3.9	1.08104	3.39068	4.75604	-5.5	3.74352	3.72128	3.22768	2.31148	3.4042	2.9568		-3.9	-9.93793	2.36098	9.63156	-5.5	4.23986	4.12143	1.493	-3.3858	2.43297	0.0505523
-4.2	4.50968	4.5976	5.57436	-6	2.3252	1.83912	4.761	1.71572	2.45796	3.01852		-4.2	8.31969	8.78787	13.9891	-6	-3.31274	-5.90113	9.65798	-6.55824	-2.60579	0.379213
-4.5	3.164	3.88496	1.79296	-6.5	2.97648	3.6388	1.8548	2.65976	2.69736	4.42936		-4.5	1.1539	4.99303	-6.14693	-6.5	0.155349	3.68222	-5.81763	-1.5312	-1.33097	7.89198
HCAR2GPR109A
raw data												response
Ligand Log[M]	NA			Ligand Log[M]	AKG			ITA				Ligand Log[M]	nicotinic acid			Ligand Log[M]	AKG			ITA
-4	11.6992	12.5382	14.6626	-3	2.29388	2.63956	1.30028	4.661	2.16796	2.74084		-4	64.5576	71.3039	88.3855	-3	10.5497	11.5843	25.7162	5.68745	0.517969	2.39279
-5	16.9782	13.5203	17.8224	-3.5	0.26596	2.07956	3.16132	3.7032	8.51888	3.12812		-5	107.006	79.2005	113.794	-3.5	1.0289	-9.67849	0.57814	4.62864	0.658369	3.39776
-6	8.80756	7.76492	4.24872	-4	1.78888	1.23396	3.54128	5.73216	4.061	4.83344		-6	41.3056	32.9218	4.64816	-4	-2.97621	5.32431	8.61581	-7.59148	5.76979	-4.81408
-7	5.76984	4.01072	4.69116	-4.5	2.21276	4.44728	4.1546	3.54264	4.71624	5.44728		-7	16.8794	2.73441	8.20581	-4.5	-2.39138	5.48055	8.43107	-2.77775	0.392347	18.4396
-8	6.80292	3.8582	4.29632	-5	2.68536	3.96944	4.42584	7.4934	6.18452	5.72		-8	25.1864	1.508	5.03091	-5	-4.63146	3.20458	-0.682297	16.0613	0.472576	3.96148
-9	6.69584	5.61444	3.4858	-5.5	2.78112	3.8886	3.16424	5.9694	4.89304	7.52704		-9	24.3254	15.6299	-1.48645	-5.5	11.3404	-9.91812	-5.90773	5.81519	6.71354	-0.693909
-10	6.00316	4.07012	3.51812	-6	2.88856	3.11336	2.85064	6.75524	2.3362	6.95904		-10	18.7556	3.21205	-1.22657	-6	2.5163	7.11996	1.33293	15.7372	12.2134	6.56891
-11	5.47892	3.3086	4.03272	-6.5	3.13392	3.83592	3.84884	3.67572	1.97844	3.75608		-11	14.5402	-2.91131	2.91131	-6.5	0.41346	70.7816	39.8681	3.41043	9.58277	-0.902927
FFAR3/GPR41
raw data												response
Ligand Log[M]	NA			Ligand Log[M]	AKG			ITA				Ligand Log[M]	nicotinic acid			Ligand Log[M]	AKG			ITA
-2	110.899	115.72	108.93	-3	38.309	39.2666	37.7086	16.4452	23.7332	29.5		-2	99.0498	103.868	97.0823	-3	26.5088	27.4658	25.9088	4.65978	11.9429	17.7058
-3	113.019	4.7438	101.919	-3.5	25.5716	21.1482	18.7292	21.4766	23.3184	14.2278		-3	101.169	-7.03371	90.0758	-3.5	13.78	9.35961	6.94224	9.68778	11.5283	2.44388
-4	80.724	81.1744	78.5256	-4	17.574	23.49	12.4194	18.1776	16.9602	14.046		-4	68.8952	69.3453	66.6982	-4	5.78782	11.6998	0.636703	6.39101	5.17444	2.2622
-5	40.4054	34.9914	29.3378	-4.5	16.0912	12.2258	11.9246	14.9294	13.0356	13.9646		-5	28.6038	23.1935	17.5437	-4.5	4.30602	0.443234	0.142237	3.14501	1.25249	2.18086
-6	18.107	14.3288	10.6856	-5	18.9084	17.531	14.7928	14.8	16.2316	12.1474		-6	6.32046	2.54481	-1.09593	-5	7.12132	5.74485	3.0085	3.01569	4.44633	0.364887
-7	13.7934	9.642	9.4654	-5.5	13.8764	11.3212	6.295	15.4818	16.2246	13.322		-7	2.00977	-2.13882	-2.3153	-5.5	2.09272	-0.460755	-5.48356	3.69703	4.43933	1.53869
-8	10.2282	13.142	11.8796	-6	10.7536	10.022	16.6506	9.3896	15.1078	11.5088		-8	-1.55302	1.35881	0.0972676	-6	-1.02797	-1.75908	4.86504	-2.39105	3.32329	-0.273282
-9	13.4712	11.6612	10.2144	-6.5	20.0158	12.9036	13.1812	14.0808	20.1244	13.0654		-9	1.68779	-0.120985	-1.56681	-6.5	8.22797	1.12058	1.39799	2.29698	8.3365	1.28227
