# Supplementary material for: Molecular architecture of OXGR1 reveals an evolutionary conserved mechanisms for metabolite surveillance
Source: EMBO J. 2026 Jun 3;45(14):4931–55. doi: 10.1038/s44318-026-00823-y (PMC13372822; doi:10.1038/s44318-026-00823-y)
Supplement: Supplementary file 3 — Source data Fig. 1 [file 44318_2026_823_MOESM3_ESM.zip › Source data Fig. 1/Fig. 1D/Fig. 1D-OXGR1 WT four ligands Calcium assays.xlsx]

## Sheet: Sheet1
raw data
Ligand Log[M]	AKG			ITA			SUC			MA
-1							95.747	102.342	103.595	95.0852	101.677	96.5852
-1.5							100.193	87.5806	102.846	92.8188	91.1584	90.242
-2							103.12	97.4764	99.419	98.4864	88.6736	90.141
-2.5							89.3728	92.7482	97.817	83.0652	82.5024	79.9304
-3	38.6188	63.5914	66.0064	63.5452	72.8006	71.5398	76.5376	71.0694	75.626	41.372	48.075	35.3162
-3.5	55.1332	66.7636	78.2094	72.5564	80.4966	79.734	38.6568	29.5672	27.6916	8.7144	7.023	11.3352
-4	35.7772	65.2086	64.3556	46.6946	59.6856	51.501	7.232	6.9902	7.79	4.891	3.9238	6.2294
-4.5	32.5508	36.1946	27.4374	16.0528	15.0732	7.4672	6.723	7.897	7.249	3.541	2.6658	8.4452
-5	7.0356	5.4188	5.2308	4.677	5.318	8.3052	5.5036	6.8452	7.4712	5.3404	5.8476	6.1932
-5.5	4.5798	2.5662	3.9788	3.5496	4.6734	5.5698	7.0236	9.3882	7.877	6.558	5.394	1.6128
-6	2.1942	7.531	6.0086	4.3108	3.9192	8.37
-6.5	4.45	4.8388	7.6624	3.7658	5.9992	5.118
reaponse
Ligand Log[M]	AKG			ITA			SUC			MA
-1							146.108	156.577	158.566	145.057	155.522	147.438
-1.5							153.165	133.144	157.377	141.459	138.823	137.369
-2							157.812	148.853	151.937	150.456	134.879	137.208
-2.5							135.989	141.347	149.394	125.976	125.082	120.999
-3	55.419	95.0619	98.8957	94.9886	109.681	107.68	115.614	106.933	114.166	59.7896	70.4303	50.1763
-3.5	81.6349	100.098	118.267	109.293	121.898	120.688	55.4793	41.05	38.0725	7.94703	5.262	12.1074
-4	50.9081	97.6292	96.2751	68.239	88.8617	75.8689	5.59378	5.20993	6.47958	1.87754	0.34215	4.00219
-4.5	45.7863	51.5707	37.669	19.5964	18.0414	5.96715	4.78576	6.64944	5.62076	-0.26553	-1.65487	7.51968
-5	5.282	2.7154	2.41696	1.53782	2.55538	7.29744	2.85002	4.97975	5.9735	2.59094	3.3961	3.94473
-5.5	1.38352	-1.81298	0.42946	-0.25188	1.53211	2.95511	5.26295	9.01666	6.61769	4.52383	2.67603	-3.32646
-6	-2.40352	6.06843	3.65168	0.956496	0.334848	7.40031
-6.5	1.17747	1.79467	6.27702	0.091332	3.63676	2.23789
