# Supplementary material for: Molecular architecture of OXGR1 reveals an evolutionary conserved mechanisms for metabolite surveillance
Source: EMBO J. 2026 Jun 3;45(14):4931–55. doi: 10.1038/s44318-026-00823-y (PMC13372822; doi:10.1038/s44318-026-00823-y)
Supplement: Supplementary file 4 — Source data Fig. 2 [file 44318_2026_823_MOESM4_ESM.zip]

Archive with 3 entries (1 files):
- Source data Fig. 2/
- Source data Fig. 2/Fig. 2F/
- Source data Fig. 2/Fig. 2F/Fig. 2F-OXGR1 ECL Mutants AKG Calcium assays.xlsx
