# Supplementary material for: Molecular architecture of OXGR1 reveals an evolutionary conserved mechanisms for metabolite surveillance
Source: EMBO J. 2026 Jun 3;45(14):4931–55. doi: 10.1038/s44318-026-00823-y (PMC13372822; doi:10.1038/s44318-026-00823-y)
Supplement: Supplementary file 4 — Source data Fig. 2 [file 44318_2026_823_MOESM4_ESM.zip › Source data Fig. 2/Fig. 2F/Fig. 2F-OXGR1 ECL Mutants AKG Calcium assays.xlsx]

## Sheet: Sheet1
raw data	AKG
Ligand Log[M]	WT			R117A			R264A			R268A
-3	52.4282	49.96	54.0834	20.9424	21.739	21.5878	15.3786	19.3387	14.0769	0.90032	0.583	3.77736
-3.5	55.1278	52.6638	54.9	14.8218	16.5378	16.1416	1.05332	3.13616	5.07896	3.61204	3.3686	1.1816
-4	39.1664	50.6744	47.1036	7.5986	7.3802	10.2058	3.45752	3.20388	8.03564	6.48752	5.0298	7.1102
-4.5	23.6808	25.5236	30.7676	8.067	2.9484	6.1026	4.30512	0.84488	4.86756	6.64984	5.55036	7.49396
-5	18.9396	14.3752	20.2216	5.3778	4.4404	8.0292	1.1778	3.10836	3.4618	5.28664	6.18772	8.93016
-5.5	6.0228	8.1728	7.2604	6.2856	3.7012	5.6314	4.15572	2.6292	3.8746	8.05096	3.96728	8.74208
-6	24.0196	5.4612	8.4124	4.5664	5.438	4.7138	3.36376	4.9684	6.35804	6.98952	6.20276	8.52856
-6.5	13.141	7.6242	7.0222	4.1986	6.6908	3.4708	2.91208	4.35452	1.82392	5.9058	5.10888	4.52
response	AKG
Ligand Log[M]	WT			R117A			R264A			R268A
-3	96.1716	90.9289	99.6875	55.0176	57.9009	57.3537	31.2897	42.4755	27.6128	-14.1553	-15.2847	-3.915
-3.5	101.906	96.6721	101.422	32.8636	39.0748	37.6407	-9.17381	-3.29057	2.1971	-4.50342	-5.3699	-13.1541
-4	68.0021	92.4464	84.8616	6.71866	5.92814	16.1556	-2.38285	-3.09929	10.5486	5.73129	0.542818	7.9476
-4.5	35.109	39.0233	50.1621	8.41407	-10.1131	1.30377	0.011298	-9.76257	1.59998	6.30904	2.39565	9.31352
-5	25.0382	15.3429	27.7613	-1.3197	-4.71269	8.27725	-8.8222	-3.3691	-2.37076	1.45699	4.66421	14.4254
-5.5	-2.39855	2.16829	0.230254	1.96616	-7.38828	-0.40177	-0.4107	-4.72254	-1.20476	11.296	-3.23902	13.756
-6	35.8286	-3.59145	2.67723	-4.25662	-1.1018	-3.7231	-2.64769	1.88481	5.81002	7.51806	4.71774	12.996
-6.5	12.7213	1.003	-0.27571	-5.5879	3.43281	-8.22223	-3.92351	0.150835	-6.99715	3.66077	0.824288	-1.27172
