# Supplementary material for: Molecular architecture of OXGR1 reveals an evolutionary conserved mechanisms for metabolite surveillance
Source: EMBO J. 2026 Jun 3;45(14):4931–55. doi: 10.1038/s44318-026-00823-y (PMC13372822; doi:10.1038/s44318-026-00823-y)
Supplement: Supplementary file 5 — Source data Fig. 3 [file 44318_2026_823_MOESM5_ESM.zip]

Archive with 5 entries (2 files):
- Source data Fig. 3/
- Source data Fig. 3/Fig. 3C/
- Source data Fig. 3/Fig. 3C/Fig. 3C-OXGR1 water molecules Mutants AKG Calcium assays.xlsx
- Source data Fig. 3/Fig. 3H/
- Source data Fig. 3/Fig. 3H/Fig. 3H-Heat map OXGR1 binding pocket Mutants.xlsx
