# Supplementary material for: Molecular architecture of OXGR1 reveals an evolutionary conserved mechanisms for metabolite surveillance
Source: EMBO J. 2026 Jun 3;45(14):4931–55. doi: 10.1038/s44318-026-00823-y (PMC13372822; doi:10.1038/s44318-026-00823-y)
Supplement: Supplementary file 5 — Source data Fig. 3 [file 44318_2026_823_MOESM5_ESM.zip › Source data Fig. 3/Fig. 3C/Fig. 3C-OXGR1 water molecules Mutants AKG Calcium assays.xlsx]

## Sheet: Sheet1
raw data
AKG
Ligand Log[M]	WT			Y93A			E97A			D185A			H281A
-3	52.4282	49.96	54.0834	2.6486	3.9464	5.825	17.7336	17.3984	17.5024	1.6982	3.136	6.67	28.5567	24.9398	31.7478
-3.5	55.1278	52.6638	54.9	4.5662	6.8738	3.456	15.2616	19.2532	15.5074	8.9036	4.8216	4.9476	16.0131	23.0852	21.7612
-4	39.1664	50.6744	47.1036	4.1786	4.5062	5.7866	6.542	9.3564	12.1714	10.0832	4.9678	3.5576	7.72324	6.96864	6.918
-4.5	23.6808	25.5236	30.7676	4.8966	4.2606	3.8348	3.2434	6.4904	6.1108	5.7612	10.1644	6.2104	6.26292	10.4328	5.44244
-5	18.9396	14.3752	20.2216	6.1568	4.5426	7.0806	3.9492	2.0214	5.1648	10.8868	4.9586	4.2242	4.8418	6.73048	6.8344
-5.5	6.0228	8.1728	7.2604	4.1202	5.1526	7.444	2.975	3.7304	8.121	5.9794	7.2688	9.6466	5.5226	7.90144	9.30392
-6	24.0196	5.4612	8.4124	8.1992	3.4562	4.6156	4.5136	2.2856	6.844	12.3004	8.3986	6.3398	5.27788	6.49144	6.50072
-6.5	13.141	7.6242	7.0222	7.088	7.7642	7.5444	3.633	4.664	5.4404	10.8212	14.5486	6.0668	8.28588	5.35448	6.76856
response
AKG
Ligand Log[M]	WT			Y93A			E97A			D185A			H281A
-3	96.1716	90.9289	99.6875	-9.56572	-6.80905	-2.81869	47.6601	46.4958	46.857	-11.5845	-8.53043	-1.02382	84.2823	71.4085	95.6402
-3.5	101.906	96.6721	101.422	-5.49252	-0.59093	-7.85071	39.0733	52.9387	39.9271	3.72059	-4.95003	-4.68239	39.6358	64.8074	60.0951
-4	68.0021	92.4464	84.8616	-6.31583	-5.61997	-2.90026	8.78441	18.5607	28.339	6.22619	-4.63948	-7.6349	10.1296	7.44374	7.2635
-4.5	35.109	39.0233	50.1621	-4.79072	-6.14165	-7.0461	-2.67379	8.60517	7.28657	-2.95421	6.39867	-2.00006	4.93187	19.7736	2.01153
-5	25.0382	15.3429	27.7613	-2.11391	-5.54265	-0.15166	-0.222082	-6.91859	4.00049	7.93313	-4.65902	-6.21897	-0.12633	6.59606	6.96594
-5.5	-2.39855	2.16829	0.230254	-6.43988	-4.24695	0.62024	-3.60612	-0.982118	14.2693	-2.49073	0.248096	5.29881	2.29684	10.7639	15.7557
-6	35.8286	-3.59145	2.67723	2.22437	-7.85029	-5.38759	1.73845	-6.00085	9.83345	10.9358	2.64792	-1.7252	1.42581	5.74524	5.77827
-6.5	12.7213	1.003	-0.27571	-0.13594	1.30038	0.833501	-1.32045	2.26089	4.95783	7.79379	15.7112	-2.30508	12.1322	1.69845	6.7316
