# Supplementary material for: Molecular architecture of OXGR1 reveals an evolutionary conserved mechanisms for metabolite surveillance
Source: EMBO J. 2026 Jun 3;45(14):4931–55. doi: 10.1038/s44318-026-00823-y (PMC13372822; doi:10.1038/s44318-026-00823-y)
Supplement: Supplementary file 6 — Source data Fig. 4 [file 44318_2026_823_MOESM6_ESM.zip]

Archive with 9 entries (4 files):
- Source data Fig. 4/
- Source data Fig. 4/Fig. 4A/
- Source data Fig. 4/Fig. 4A/Fig. 4A-predicted binding free energy  MD four ligands.xlsx
- Source data Fig. 4/Fig. 4B/
- Source data Fig. 4/Fig. 4B/Fig. 4B-predicted binding free energy MD residues (F113, D185, Y284).xlsx
- Source data Fig. 4/Fig. 4D/
- Source data Fig. 4/Fig. 4D/Fig. 4D-the minimal distances  MD residues (R110, F113 ).xlsx
- Source data Fig. 4/Fig. 4E/
- Source data Fig. 4/Fig. 4E/Fig. 4E-pEC50 F113W four ligands.xlsx
