# Supplementary material for: Molecular architecture of OXGR1 reveals an evolutionary conserved mechanisms for metabolite surveillance
Source: EMBO J. 2026 Jun 3;45(14):4931–55. doi: 10.1038/s44318-026-00823-y (PMC13372822; doi:10.1038/s44318-026-00823-y)
Supplement: Supplementary file 6 — Source data Fig. 4 [file 44318_2026_823_MOESM6_ESM.zip › Source data Fig. 4/Fig. 4A/Fig. 4A-predicted binding free energy MD four ligands.xlsx]

## Sheet: Sheet1
Sample	Residue Type	Average	Standard Deviation	Value1	Value2	Value3	Value4	Value5	Value6
ITA	total	-52.1035	0.894832	-52.0993	-50.9897	-52.2961	-53.089	-51.1372	-53.0096
AKG	total	-40.3077	3.30417	-37.2792	-40.4622	-46.4036	-38.337	-38.3469	-41.0173
SUC	total	-31.7873	2.53401	-28.1822	-31.482	-31.7593	-30.644	-32.7793	-35.8768
MA	total	-29.7275	5.99956	-36.3436	-22.7708	-30.2507	-37.2799	-25.322	-26.3982
