# Supplementary material for: Molecular architecture of OXGR1 reveals an evolutionary conserved mechanisms for metabolite surveillance
Source: EMBO J. 2026 Jun 3;45(14):4931–55. doi: 10.1038/s44318-026-00823-y (PMC13372822; doi:10.1038/s44318-026-00823-y)
Supplement: Supplementary file 6 — Source data Fig. 4 [file 44318_2026_823_MOESM6_ESM.zip › Source data Fig. 4/Fig. 4B/Fig. 4B-predicted binding free energy MD residues (F113, D185, Y284).xlsx]

## Sheet: Sheet1
Sample	Residue Type	Average	Standard Deviation	Value1	Value2	Value3	Value4	Value5	Value6
ITA	F113	-1.33088	0.0550538	-1.28065	-1.41107	-1.34294	-1.35489	-1.33846	-1.25725
AKG	F113	-1.74421	0.195203	-1.45074	-1.78096	-1.74437	-1.65705	-1.78116	-2.05095
SUC	F113	-0.932929	0.0723514	-0.930686	-0.932024	-1.07314	-0.88091	-0.880778	-0.900035
MA	F113	-0.774992	0.123604	-0.561311	-0.764768	-0.907662	-0.753015	-0.776226	-0.886973
ITA	D185	-3.28606	0.0715796	-3.31189	-3.28462	-3.29167	-3.26889	-3.16889	-3.39043
AKG	D185	-2.19228	1.31881	-0.747982	-1.85847	-4.69203	-1.85854	-1.82015	-2.17647
SUC	D185	-1.02986	0.504254	-1.97805	-0.804056	-1.21966	-0.701419	-0.678653	-0.797331
MA	D185	-0.810027	0.798178	-2.36534	-0.456153	-0.888706	-0.212852	-0.618886	-0.318225
ITA	Y284	-2.33339	0.488915	-2.58317	-2.66563	-2.70725	-2.62237	-1.60073	-1.82119
AKG	Y284	-2.02984	0.785651	-1.95807	-2.43566	-0.500419	-2.26991	-2.32952	-2.68545
SUC	Y284	-0.458201	0.286772	-1.00191	-0.215065	-0.243153	-0.390254	-0.397255	-0.501567
MA	Y284	-1.10796	1.01564	-2.31959	-0.83079	-0.495629	-2.45764	-0.175481	-0.368609
