# Supplementary material for: Molecular architecture of OXGR1 reveals an evolutionary conserved mechanisms for metabolite surveillance
Source: EMBO J. 2026 Jun 3;45(14):4931–55. doi: 10.1038/s44318-026-00823-y (PMC13372822; doi:10.1038/s44318-026-00823-y)
Supplement: Supplementary file 6 — Source data Fig. 4 [file 44318_2026_823_MOESM6_ESM.zip › Source data Fig. 4/Fig. 4D/Fig. 4D-the minimal distances MD residues (R110, F113 ).xlsx]

## Sheet: Sheet1
	distance_ligand_R110			distance_ligand_F113
System	Distance		System	Distance
OXGR-ITA	2.6807		OXGR-ITA	3.8465
OXGR-ITA	2.6837		OXGR-ITA	3.4357
OXGR-ITA	2.6843		OXGR-ITA	3.3135
OXGR-ITA	2.7622		OXGR-ITA	3.2903
OXGR-ITA	2.7754		OXGR-ITA	3.437
OXGR-ITA	2.7885		OXGR-ITA	3.667
OXGR-ITA	2.6508		OXGR-ITA	3.7394
OXGR-ITA	2.753		OXGR-ITA	3.5095
OXGR-ITA	2.6679		OXGR-ITA	3.8011
OXGR-ITA	2.7324		OXGR-ITA	3.3902
OXGR-ITA	2.8072		OXGR-ITA	3.4496
OXGR-ITA	2.6618		OXGR-ITA	3.1418
OXGR-ITA	2.6893		OXGR-ITA	3.4676
OXGR-ITA	2.6814		OXGR-ITA	3.1754
OXGR-ITA	2.7018		OXGR-ITA	3.4851
OXGR-ITA	2.6564		OXGR-ITA	3.3491
OXGR-ITA	2.7581		OXGR-ITA	3.455
OXGR-ITA	2.7478		OXGR-ITA	3.2038
OXGR-ITA	2.6321		OXGR-ITA	3.4639
OXGR-ITA	2.6819		OXGR-ITA	3.3654
OXGR-ITA	2.6374		OXGR-ITA	3.4066
OXGR-ITA	2.6117		OXGR-ITA	3.3871
OXGR-ITA	2.732		OXGR-ITA	3.4626
OXGR-ITA	2.7651		OXGR-ITA	3.308
OXGR-ITA	2.8194		OXGR-ITA	3.4133
OXGR-ITA	2.8594		OXGR-ITA	3.2852
OXGR-ITA	2.6328		OXGR-ITA	3.3122
OXGR-ITA	2.6761		OXGR-ITA	3.3626
OXGR-ITA	2.6208		OXGR-ITA	3.3126
OXGR-ITA	2.7027		OXGR-ITA	3.2965
OXGR-ITA	2.827		OXGR-ITA	3.7845
OXGR-ITA	2.8008		OXGR-ITA	3.4555
OXGR-ITA	2.7133		OXGR-ITA	3.467
OXGR-ITA	2.6739		OXGR-ITA	3.2326
OXGR-ITA	2.7101		OXGR-ITA	3.527
OXGR-ITA	2.7178		OXGR-ITA	3.3304
OXGR-ITA	2.5905		OXGR-ITA	3.5479
OXGR-ITA	2.7052		OXGR-ITA	3.3474
OXGR-ITA	2.7928		OXGR-ITA	3.8388
OXGR-ITA	2.7425		OXGR-ITA	3.5561
OXGR-ITA	2.7095		OXGR-ITA	3.1453
OXGR-ITA	2.7702		OXGR-ITA	3.4326
OXGR-ITA	2.6637		OXGR-ITA	3.4004
OXGR-ITA	2.6682		OXGR-ITA	3.7265
OXGR-ITA	2.8091		OXGR-ITA	3.507
OXGR-ITA	2.8194		OXGR-ITA	3.4226
OXGR-ITA	2.631		OXGR-ITA	3.8648
OXGR-ITA	2.6624		OXGR-ITA	3.6961
OXGR-ITA	2.6279		OXGR-ITA	3.3165
OXGR-ITA	2.6605		OXGR-ITA	3.3111
OXGR-ITA	2.6479		OXGR-ITA	3.6634
OXGR-ITA	2.69		OXGR-ITA	3.5322
OXGR-ITA	2.7604		OXGR-ITA	3.5146
OXGR-ITA	2.7041		OXGR-ITA	3.4158
OXGR-ITA	2.7982		OXGR-ITA	3.7084
OXGR-ITA	2.7109		OXGR-ITA	3.3099
OXGR-ITA	2.7642		OXGR-ITA	3.4425
OXGR-ITA	2.5805		OXGR-ITA	3.6339
OXGR-ITA	2.6289		OXGR-ITA	3.4393
OXGR-ITA	2.7102		OXGR-ITA	3.3312
OXGR-ITA	2.6369		OXGR-ITA	3.2764
OXGR-ITA	2.8101		OXGR-ITA	3.521
OXGR-ITA	2.7694		OXGR-ITA	3.4017
OXGR-ITA	2.7252		OXGR-ITA	3.3075
OXGR-ITA	2.596		OXGR-ITA	3.3011
OXGR-ITA	2.8046		OXGR-ITA	3.6399
OXGR-ITA	2.8422		OXGR-ITA	3.2872
OXGR-ITA	2.7063		OXGR-ITA	3.5054
OXGR-ITA	2.7376		OXGR-ITA	3.61
OXGR-ITA	2.6425		OXGR-ITA	3.4567
OXGR-ITA	2.6651		OXGR-ITA	3.6237
OXGR-ITA	2.7865		OXGR-ITA	3.3074
OXGR-ITA	2.6526		OXGR-ITA	3.6969
OXGR-ITA	2.6492		OXGR-ITA	3.4574
OXGR-ITA	2.7155		OXGR-ITA	3.4709
OXGR-ITA	2.8507		OXGR-ITA	3.3465
OXGR-ITA	2.7497		OXGR-ITA	3.3213
OXGR-ITA	2.7845		OXGR-ITA	3.6127
OXGR-ITA	2.6073		OXGR-ITA	3.3662
OXGR-ITA	2.6482		OXGR-ITA	3.3988
OXGR-ITA	2.8756		OXGR-ITA	3.848
OXGR-ITA	2.7906		OXGR-ITA	3.196
OXGR-ITA	2.7213		OXGR-ITA	3.4591
OXGR-ITA	2.7574		OXGR-ITA	3.3946
OXGR-ITA	2.7876		OXGR-ITA	3.6033
OXGR-ITA	2.6903		OXGR-ITA	3.6935
OXGR-ITA	2.742		OXGR-ITA	3.8026
OXGR-ITA	2.6814		OXGR-ITA	3.8937
OXGR-ITA	2.675		OXGR-ITA	3.6209
OXGR-ITA	2.6669		OXGR-ITA	3.4475
OXGR-ITA	2.6462		OXGR-ITA	3.1235
OXGR-ITA	2.7846		OXGR-ITA	3.5186
OXGR-ITA	2.6498		OXGR-ITA	3.5922
OXGR-ITA	2.6609		OXGR-ITA	3.5301
OXGR-ITA	2.7001		OXGR-ITA	3.3595
OXGR-ITA	2.6637		OXGR-ITA	3.5454
OXGR-ITA	2.9737		OXGR-ITA	3.533
OXGR-ITA	2.6102		OXGR-ITA	3.6557
OXGR-ITA	2.7433		OXGR-ITA	3.5905
OXGR-ITA	2.7106		OXGR-ITA	3.4554
OXGR-ITA	2.7314		OXGR-ITA	3.3868
OXGR-ITA	2.6935		OXGR-ITA	3.5667
OXGR-ITA	2.5853		OXGR-ITA	3.6574
OXGR-ITA	2.7202		OXGR-ITA	3.2767
OXGR-ITA	2.6102		OXGR-ITA	3.3058
OXGR-ITA	2.7739		OXGR-ITA	3.647
OXGR-ITA	2.74		OXGR-ITA	3.4767
OXGR-ITA	2.811		OXGR-ITA	3.7214
OXGR-ITA	2.7668		OXGR-ITA	3.5136
OXGR-ITA	2.6911		OXGR-ITA	3.3512
OXGR-ITA	2.7352		OXGR-ITA	3.8703
OXGR-ITA	2.7297		OXGR-ITA	3.5499
OXGR-ITA	2.828		OXGR-ITA	3.5676
OXGR-ITA	2.6735		OXGR-ITA	3.6953
OXGR-ITA	2.7431		OXGR-ITA	3.7207
OXGR-ITA	2.5855		OXGR-ITA	3.3458
OXGR-ITA	2.6535		OXGR-ITA	3.4769
OXGR-ITA	2.6682		OXGR-ITA	3.5144
OXGR-ITA	2.7204		OXGR-ITA	3.6546
OXGR-ITA	2.6385		OXGR-ITA	3.3545
OXGR-ITA	2.7659		OXGR-ITA	3.66
OXGR-ITA	2.7678		OXGR-ITA	3.3977
OXGR-ITA	2.8197		OXGR-ITA	3.6104
OXGR-ITA	2.5671		OXGR-ITA	3.4553
OXGR-ITA	2.579		OXGR-ITA	3.662
OXGR-ITA	2.7175		OXGR-ITA	3.7691
OXGR-ITA	2.6547		OXGR-ITA	3.4153
OXGR-ITA	2.7136		OXGR-ITA	3.4033
OXGR-ITA	2.7119		OXGR-ITA	3.3955
OXGR-ITA	2.6655		OXGR-ITA	3.6735
OXGR-ITA	2.7591		OXGR-ITA	3.4755
OXGR-ITA	2.8088		OXGR-ITA	3.3234
OXGR-ITA	2.6913		OXGR-ITA	3.272
OXGR-ITA	2.6514		OXGR-ITA	3.5099
OXGR-ITA	2.7195		OXGR-ITA	3.6586
OXGR-ITA	2.5935		OXGR-ITA	3.6199
OXGR-ITA	2.6964		OXGR-ITA	3.8008
OXGR-ITA	2.6315		OXGR-ITA	3.6238
OXGR-ITA	2.7426		OXGR-ITA	3.4475
OXGR-ITA	2.7891		OXGR-ITA	3.6447
OXGR-ITA	2.8871		OXGR-ITA	3.521
OXGR-ITA	2.7439		OXGR-ITA	3.4167
OXGR-ITA	2.7018		OXGR-ITA	3.3752
OXGR-ITA	2.7197		OXGR-ITA	3.6719
OXGR-ITA	2.656		OXGR-ITA	3.2063
OXGR-ITA	2.5945		OXGR-ITA	3.6803
OXGR-ITA	2.7178		OXGR-ITA	3.2815
OXGR-ITA	2.7106		OXGR-ITA	3.5191
OXGR-ITA	2.6079		OXGR-ITA	3.5537
OXGR-ITA	2.687		OXGR-ITA	3.3918
OXGR-ITA	2.822		OXGR-ITA	3.3948
OXGR-ITA	2.7183		OXGR-ITA	3.4592
OXGR-ITA	2.6745		OXGR-ITA	3.4058
OXGR-ITA	2.6767		OXGR-ITA	3.4261
OXGR-ITA	2.5681		OXGR-ITA	3.4846
OXGR-ITA	2.8157		OXGR-ITA	3.7061
OXGR-ITA	2.8741		OXGR-ITA	3.5657
OXGR-ITA	2.7476		OXGR-ITA	3.4298
OXGR-ITA	2.642		OXGR-ITA	3.659
OXGR-ITA	2.6549		OXGR-ITA	3.4529
OXGR-ITA	2.6497		OXGR-ITA	3.6557
OXGR-ITA	2.7225		OXGR-ITA	3.4797
OXGR-ITA	2.7884		OXGR-ITA	3.3504
OXGR-ITA	2.6452		OXGR-ITA	3.3059
OXGR-ITA	2.6907		OXGR-ITA	3.6705
OXGR-ITA	2.7837		OXGR-ITA	3.3607
OXGR-ITA	2.7931		OXGR-ITA	3.5403
OXGR-ITA	2.7257		OXGR-ITA	3.3275
OXGR-ITA	2.7625		OXGR-ITA	3.5786
OXGR-ITA	2.6015		OXGR-ITA	3.2277
OXGR-ITA	2.6964		OXGR-ITA	3.4711
OXGR-ITA	2.6881		OXGR-ITA	3.3174
OXGR-ITA	2.7968		OXGR-ITA	3.1959
OXGR-ITA	2.7745		OXGR-ITA	3.426
OXGR-ITA	2.6919		OXGR-ITA	3.3016
OXGR-ITA	2.685		OXGR-ITA	3.5645
OXGR-ITA	2.7477		OXGR-ITA	3.2419
OXGR-ITA	2.7432		OXGR-ITA	3.6699
OXGR-ITA	2.7149		OXGR-ITA	3.4078
OXGR-ITA	2.814		OXGR-ITA	3.588
OXGR-ITA	2.6255		OXGR-ITA	3.5593
OXGR-ITA	2.7689		OXGR-ITA	3.1414
OXGR-ITA	2.6724		OXGR-ITA	3.6915
OXGR-ITA	2.6642		OXGR-ITA	3.5348
OXGR-ITA	2.6007		OXGR-ITA	3.509
OXGR-ITA	2.8501		OXGR-ITA	3.6638
OXGR-ITA	2.7498		OXGR-ITA	3.5388
OXGR-ITA	2.7722		OXGR-ITA	3.4743
OXGR-ITA	2.7742		OXGR-ITA	3.2691
OXGR-ITA	2.6875		OXGR-ITA	3.3958
OXGR-ITA	2.7144		OXGR-ITA	3.3723
OXGR-ITA	2.622		OXGR-ITA	3.3896
OXGR-ITA	2.6203		OXGR-ITA	3.673
OXGR-ITA	2.8441		OXGR-ITA	3.2828
OXGR-ITA	2.6476		OXGR-ITA	3.6861
OXGR-ITA	2.7388		OXGR-ITA	3.1556
OXGR-ITA	2.7117		OXGR-ITA	3.5975
OXGR-ITA	2.6807		OXGR-ITA	3.4885
OXGR-ITA	2.7805		OXGR-ITA	3.2392
OXGR-ITA	2.7039		OXGR-ITA	3.3036
OXGR-ITA	2.7719		OXGR-ITA	3.1945
OXGR-ITA	2.7028		OXGR-ITA	3.3902
OXGR-ITA	2.5829		OXGR-ITA	3.3485
OXGR-ITA	2.8993		OXGR-ITA	3.592
OXGR-ITA	2.7407		OXGR-ITA	3.3338
OXGR-ITA	2.6737		OXGR-ITA	3.4451
OXGR-ITA	2.6927		OXGR-ITA	3.6818
OXGR-ITA	2.8281		OXGR-ITA	3.8927
OXGR-ITA	2.7285		OXGR-ITA	3.1929
OXGR-ITA	2.6695		OXGR-ITA	3.7101
OXGR-ITA	2.6054		OXGR-ITA	3.357
OXGR-ITA	2.7489		OXGR-ITA	3.3755
OXGR-ITA	2.6938		OXGR-ITA	3.2008
OXGR-ITA	2.6846		OXGR-ITA	3.5331
OXGR-ITA	2.9458		OXGR-ITA	3.6266
OXGR-ITA	2.9931		OXGR-ITA	3.1418
OXGR-ITA	2.7046		OXGR-ITA	3.1978
OXGR-ITA	2.6741		OXGR-ITA	3.407
OXGR-ITA	2.7384		OXGR-ITA	3.353
OXGR-ITA	2.5482		OXGR-ITA	3.3367
OXGR-ITA	2.7409		OXGR-ITA	3.4484
OXGR-ITA	2.667		OXGR-ITA	3.2851
OXGR-ITA	2.7006		OXGR-ITA	3.4842
OXGR-ITA	2.8081		OXGR-ITA	3.3536
OXGR-ITA	2.558		OXGR-ITA	3.3193
OXGR-ITA	2.6835		OXGR-ITA	3.2832
OXGR-ITA	2.684		OXGR-ITA	3.1637
OXGR-ITA	2.709		OXGR-ITA	3.7332
OXGR-ITA	2.6019		OXGR-ITA	3.6236
OXGR-ITA	2.7173		OXGR-ITA	3.6467
OXGR-ITA	2.7039		OXGR-ITA	3.3751
OXGR-ITA	2.6166		OXGR-ITA	3.2806
OXGR-ITA	2.772		OXGR-ITA	3.5249
OXGR-ITA	2.6899		OXGR-ITA	3.4134
OXGR-ITA	2.6948		OXGR-ITA	3.5727
OXGR-ITA	2.6898		OXGR-ITA	3.3072
OXGR-ITA	2.7648		OXGR-ITA	3.5437
OXGR-ITA	2.7761		OXGR-ITA	3.5529
OXGR-ITA	2.6585		OXGR-ITA	3.8032
OXGR-ITA	2.6961		OXGR-ITA	3.7171
OXGR-ITA	2.7357		OXGR-ITA	3.7143
OXGR-ITA	2.6687		OXGR-ITA	3.6474
OXGR-ITA	2.7234		OXGR-ITA	3.7067
OXGR-ITA	2.8618		OXGR-ITA	3.277
OXGR-ITA	2.629		OXGR-ITA	3.5265
OXGR-ITA	2.8378		OXGR-ITA	3.4375
OXGR-ITA	2.6929		OXGR-ITA	3.1645
OXGR-ITA	2.8454		OXGR-ITA	3.6402
OXGR-ITA	2.6257		OXGR-ITA	3.5246
OXGR-ITA	2.5442		OXGR-ITA	3.5998
OXGR-ITA	2.706		OXGR-ITA	3.6526
OXGR-ITA	2.7077		OXGR-ITA	3.4358
OXGR-ITA	2.5313		OXGR-ITA	3.5871
OXGR-ITA	2.6158		OXGR-ITA	3.3228
OXGR-ITA	2.6619		OXGR-ITA	3.2014
OXGR-ITA	2.7184		OXGR-ITA	3.551
OXGR-ITA	2.8054		OXGR-ITA	3.3933
OXGR-ITA	2.7377		OXGR-ITA	3.5895
OXGR-ITA	2.6474		OXGR-ITA	3.463
OXGR-ITA	2.7409		OXGR-ITA	3.2905
OXGR-ITA	2.9188		OXGR-ITA	3.6272
OXGR-ITA	2.6649		OXGR-ITA	3.633
OXGR-ITA	2.7913		OXGR-ITA	3.7358
OXGR-ITA	2.7954		OXGR-ITA	3.5881
OXGR-ITA	2.6896		OXGR-ITA	3.4882
OXGR-ITA	2.5456		OXGR-ITA	3.3393
OXGR-ITA	2.8303		OXGR-ITA	3.4985
OXGR-ITA	2.7655		OXGR-ITA	3.9193
OXGR-ITA	2.6726		OXGR-ITA	3.1008
OXGR-ITA	2.683		OXGR-ITA	3.108
OXGR-ITA	2.7571		OXGR-ITA	3.2729
OXGR-ITA	2.9111		OXGR-ITA	3.4924
OXGR-ITA	2.7308		OXGR-ITA	3.3304
OXGR-ITA	2.7519		OXGR-ITA	3.1856
OXGR-ITA	2.6969		OXGR-ITA	3.3722
OXGR-ITA	2.682		OXGR-ITA	3.4276
OXGR-ITA	2.801		OXGR-ITA	3.3392
OXGR-ITA	2.6892		OXGR-ITA	3.5966
OXGR-ITA	2.6266		OXGR-ITA	3.4556
OXGR-ITA	2.6548		OXGR-ITA	3.397
OXGR-ITA	2.8626		OXGR-ITA	3.3748
OXGR-ITA	2.6975		OXGR-ITA	3.889
OXGR-ITA	2.6663		OXGR-ITA	3.4864
OXGR-ITA	2.6929		OXGR-ITA	3.5749
OXGR-ITA	2.7515		OXGR-ITA	3.3222
OXGR-ITA	2.6967		OXGR-ITA	3.5637
OXGR-ITA	2.5582		OXGR-ITA	3.4151
OXGR-ITA	2.7079		OXGR-ITA	3.6898
OXGR-ITA	2.7794		OXGR-ITA	3.3452
OXGR-ITA	2.5387		OXGR-ITA	3.5837
OXGR-ITA	2.7088		OXGR-ITA	3.2221
OXGR-ITA	2.774		OXGR-ITA	3.5762
OXGR-ITA	2.6999		OXGR-ITA	3.218
OXGR-ITA	2.6108		OXGR-ITA	3.1845
OXGR-ITA	2.76		OXGR-ITA	3.4574
OXGR-ITA	2.6402		OXGR-ITA	3.4982
OXGR-ITA	2.8621		OXGR-ITA	3.5865
OXGR-ITA	2.7868		OXGR-ITA	3.5858
OXGR-ITA	2.6019		OXGR-ITA	3.5961
OXGR-ITA	2.6484		OXGR-ITA	3.4314
OXGR-ITA	2.6555		OXGR-ITA	3.2865
OXGR-ITA	2.7392		OXGR-ITA	3.3507
OXGR-ITA	2.6124		OXGR-ITA	3.6048
OXGR-ITA	2.6731		OXGR-ITA	3.3381
OXGR-ITA	2.6605		OXGR-ITA	3.441
OXGR-ITA	2.7599		OXGR-ITA	3.5494
OXGR-ITA	2.715		OXGR-ITA	3.4807
OXGR-ITA	2.6907		OXGR-ITA	3.3761
OXGR-ITA	2.7678		OXGR-ITA	3.6635
OXGR-ITA	2.7377		OXGR-ITA	3.5341
OXGR-ITA	2.7296		OXGR-ITA	3.4744
OXGR-ITA	2.6403		OXGR-ITA	3.9249
OXGR-ITA	2.6623		OXGR-ITA	3.6979
OXGR-ITA	2.625		OXGR-ITA	3.4688
OXGR-ITA	2.5787		OXGR-ITA	3.437
OXGR-ITA	2.6218		OXGR-ITA	3.5682
OXGR-ITA	2.5718		OXGR-ITA	3.7026
OXGR-ITA	2.6766		OXGR-ITA	3.6405
OXGR-ITA	2.6747		OXGR-ITA	3.3368
OXGR-ITA	2.6209		OXGR-ITA	3.4855
OXGR-ITA	2.7276		OXGR-ITA	3.436
OXGR-ITA	2.6608		OXGR-ITA	3.5666
OXGR-ITA	2.9376		OXGR-ITA	3.5319
OXGR-ITA	2.7793		OXGR-ITA	3.5882
OXGR-ITA	2.7794		OXGR-ITA	3.1521
OXGR-ITA	2.7297		OXGR-ITA	3.6257
OXGR-ITA	2.6146		OXGR-ITA	3.153
OXGR-ITA	2.6952		OXGR-ITA	3.4005
OXGR-ITA	2.5623		OXGR-ITA	3.2626
OXGR-ITA	2.7027		OXGR-ITA	3.4093
OXGR-ITA	2.6206		OXGR-ITA	3.7027
OXGR-ITA	2.6931		OXGR-ITA	3.4571
OXGR-ITA	2.6711		OXGR-ITA	3.5879
OXGR-ITA	2.6982		OXGR-ITA	3.7384
OXGR-ITA	2.7785		OXGR-ITA	3.3976
OXGR-ITA	2.6458		OXGR-ITA	3.5058
OXGR-ITA	2.6794		OXGR-ITA	3.3697
OXGR-ITA	2.6644		OXGR-ITA	3.3826
OXGR-ITA	2.7303		OXGR-ITA	3.5151
OXGR-ITA	2.6899		OXGR-ITA	3.7108
OXGR-ITA	2.6811		OXGR-ITA	3.8871
OXGR-ITA	2.5845		OXGR-ITA	3.4244
OXGR-ITA	2.7992		OXGR-ITA	3.3285
OXGR-ITA	2.7967		OXGR-ITA	3.6026
OXGR-ITA	2.7284		OXGR-ITA	3.8486
OXGR-ITA	2.7594		OXGR-ITA	3.458
OXGR-ITA	2.7154		OXGR-ITA	3.3607
OXGR-ITA	2.6611		OXGR-ITA	3.4786
OXGR-ITA	2.69		OXGR-ITA	3.6794
OXGR-ITA	2.662		OXGR-ITA	3.441
OXGR-ITA	2.6743		OXGR-ITA	3.3396
OXGR-ITA	2.7162		OXGR-ITA	3.425
OXGR-ITA	2.5816		OXGR-ITA	3.5419
OXGR-ITA	2.6913		OXGR-ITA	3.4237
OXGR-ITA	2.6512		OXGR-ITA	3.4999
OXGR-ITA	2.7669		OXGR-ITA	3.3793
OXGR-ITA	2.7762		OXGR-ITA	3.4991
OXGR-ITA	2.6446		OXGR-ITA	3.4109
OXGR-ITA	2.7795		OXGR-ITA	3.2527
OXGR-ITA	2.7779		OXGR-ITA	3.7611
OXGR-ITA	2.7255		OXGR-ITA	3.6215
OXGR-ITA	2.6679		OXGR-ITA	3.8125
OXGR-ITA	2.8179		OXGR-ITA	3.7403
OXGR-ITA	2.6145		OXGR-ITA	3.4914
OXGR-ITA	2.7442		OXGR-ITA	3.6191
OXGR-ITA	2.6057		OXGR-ITA	3.91
OXGR-ITA	2.6735		OXGR-ITA	3.7331
OXGR-ITA	2.6054		OXGR-ITA	3.7342
OXGR-ITA	2.702		OXGR-ITA	3.2517
OXGR-ITA	2.7304		OXGR-ITA	3.5816
OXGR-ITA	2.6215		OXGR-ITA	3.3386
OXGR-ITA	2.599		OXGR-ITA	3.4488
OXGR-ITA	2.6112		OXGR-ITA	3.471
OXGR-ITA	2.6696		OXGR-ITA	3.5604
OXGR-ITA	2.6162		OXGR-ITA	3.7222
OXGR-ITA	2.6994		OXGR-ITA	3.5802
OXGR-ITA	2.766		OXGR-ITA	3.8514
OXGR-ITA	2.6901		OXGR-ITA	3.4183
OXGR-ITA	2.7192		OXGR-ITA	4.1867
OXGR-ITA	2.7138		OXGR-ITA	3.5505
OXGR-ITA	2.6514		OXGR-ITA	3.5797
OXGR-ITA	2.5972		OXGR-ITA	3.5657
OXGR-ITA	2.7202		OXGR-ITA	3.2864
OXGR-ITA	2.6655		OXGR-ITA	3.7165
OXGR-ITA	2.6124		OXGR-ITA	3.3475
OXGR-ITA	2.7253		OXGR-ITA	3.6373
OXGR-ITA	2.6579		OXGR-ITA	3.7754
OXGR-ITA	2.5694		OXGR-ITA	3.4196
OXGR-ITA	2.6296		OXGR-ITA	3.0867
OXGR-ITA	2.7031		OXGR-ITA	3.8247
OXGR-ITA	2.6145		OXGR-ITA	3.1706
OXGR-ITA	2.6173		OXGR-ITA	3.7723
OXGR-ITA	2.6504		OXGR-ITA	3.3473
OXGR-ITA	2.6162		OXGR-ITA	3.9075
OXGR-ITA	2.6894		OXGR-ITA	3.5468
OXGR-ITA	2.7131		OXGR-ITA	3.8339
OXGR-ITA	2.6202		OXGR-ITA	3.8794
OXGR-ITA	2.6982		OXGR-ITA	3.3714
OXGR-ITA	2.7252		OXGR-ITA	3.2927
OXGR-ITA	2.5916		OXGR-ITA	3.3746
OXGR-ITA	2.5988		OXGR-ITA	3.3773
OXGR-ITA	2.6735		OXGR-ITA	3.3181
OXGR-ITA	2.6945		OXGR-ITA	3.8748
OXGR-ITA	2.7714		OXGR-ITA	3.5354
OXGR-ITA	2.6495		OXGR-ITA	3.5905
OXGR-ITA	2.8181		OXGR-ITA	3.6585
OXGR-ITA	2.7534		OXGR-ITA	3.686
OXGR-ITA	2.7405		OXGR-ITA	3.6268
OXGR-ITA	2.9181		OXGR-ITA	3.4636
OXGR-ITA	2.7438		OXGR-ITA	3.2026
OXGR-ITA	2.725		OXGR-ITA	3.457
OXGR-ITA	2.6968		OXGR-ITA	3.7009
OXGR-ITA	2.7		OXGR-ITA	3.3822
OXGR-ITA	2.6844		OXGR-ITA	3.7741
OXGR-ITA	2.7464		OXGR-ITA	3.5595
OXGR-ITA	2.6785		OXGR-ITA	3.2182
OXGR-ITA	2.6312		OXGR-ITA	3.4912
OXGR-ITA	2.9951		OXGR-ITA	3.4329
OXGR-ITA	2.6465		OXGR-ITA	3.6684
OXGR-ITA	2.7232		OXGR-ITA	3.3708
OXGR-ITA	2.7812		OXGR-ITA	4.0866
OXGR-ITA	2.5598		OXGR-ITA	3.8661
OXGR-ITA	2.6655		OXGR-ITA	3.4693
OXGR-ITA	2.6656		OXGR-ITA	3.5435
OXGR-ITA	2.8109		OXGR-ITA	3.5602
OXGR-ITA	2.7457		OXGR-ITA	3.6478
OXGR-ITA	2.6983		OXGR-ITA	3.5146
OXGR-ITA	2.6224		OXGR-ITA	3.3707
OXGR-ITA	2.7787		OXGR-ITA	3.2325
OXGR-ITA	2.6857		OXGR-ITA	3.4721
OXGR-ITA	2.711		OXGR-ITA	3.7124
OXGR-ITA	2.6023		OXGR-ITA	3.2967
OXGR-ITA	2.5834		OXGR-ITA	3.4754
OXGR-ITA	2.6218		OXGR-ITA	3.9405
OXGR-ITA	2.5721		OXGR-ITA	3.4731
OXGR-ITA	2.6354		OXGR-ITA	3.6143
OXGR-ITA	2.7821		OXGR-ITA	3.2805
OXGR-ITA	2.7345		OXGR-ITA	3.1287
OXGR-ITA	2.7518		OXGR-ITA	3.2417
OXGR-ITA	2.6657		OXGR-ITA	3.574
OXGR-ITA	2.6566		OXGR-ITA	3.4485
OXGR-ITA	2.9242		OXGR-ITA	3.616
OXGR-ITA	2.7611		OXGR-ITA	3.4885
OXGR-ITA	2.7809		OXGR-ITA	3.1474
OXGR-ITA	2.8502		OXGR-ITA	3.1084
OXGR-ITA	2.6303		OXGR-ITA	3.4385
OXGR-ITA	2.6694		OXGR-ITA	3.4196
OXGR-ITA	2.6466		OXGR-ITA	3.4083
OXGR-ITA	2.5971		OXGR-ITA	3.5768
OXGR-ITA	2.7051		OXGR-ITA	3.278
OXGR-ITA	2.6338		OXGR-ITA	3.5039
OXGR-ITA	2.7291		OXGR-ITA	3.5245
OXGR-ITA	2.6822		OXGR-ITA	3.4759
OXGR-ITA	2.6407		OXGR-ITA	3.6845
OXGR-ITA	2.6738		OXGR-ITA	3.4374
OXGR-ITA	2.703		OXGR-ITA	3.3126
OXGR-ITA	2.6994		OXGR-ITA	3.7384
OXGR-ITA	2.7958		OXGR-ITA	3.3637
OXGR-ITA	2.7357		OXGR-ITA	3.6649
OXGR-ITA	2.6905		OXGR-ITA	3.9635
OXGR-ITA	2.6695		OXGR-ITA	3.4989
OXGR-ITA	2.7143		OXGR-ITA	3.4586
OXGR-ITA	2.6499		OXGR-ITA	3.5135
OXGR-ITA	2.5634		OXGR-ITA	3.8244
OXGR-ITA	2.6846		OXGR-ITA	3.1878
OXGR-ITA	2.6092		OXGR-ITA	3.3609
OXGR-ITA	2.8072		OXGR-ITA	3.5036
OXGR-ITA	2.5774		OXGR-ITA	3.7001
OXGR-ITA	2.5324		OXGR-ITA	3.411
OXGR-ITA	2.5818		OXGR-ITA	3.37
OXGR-ITA	2.7037		OXGR-ITA	3.3974
OXGR-ITA	2.5597		OXGR-ITA	3.2592
OXGR-ITA	2.8433		OXGR-ITA	3.1978
OXGR-ITA	2.7146		OXGR-ITA	3.3547
OXGR-ITA	2.7257		OXGR-ITA	3.5539
OXGR-ITA	2.5997		OXGR-ITA	3.4512
OXGR-ITA	2.7501		OXGR-ITA	3.1589
OXGR-ITA	2.6366		OXGR-ITA	3.5357
OXGR-ITA	2.8272		OXGR-ITA	3.4533
OXGR-ITA	2.705		OXGR-ITA	3.5694
OXGR-ITA	2.6388		OXGR-ITA	3.5537
OXGR-ITA	2.6892		OXGR-ITA	3.5828
OXGR-ITA	2.7805		OXGR-ITA	3.4604
OXGR-ITA	2.6775		OXGR-ITA	3.8907
OXGR-ITA	2.7666		OXGR-ITA	3.8
OXGR-ITA	2.7844		OXGR-ITA	3.548
OXGR-ITA	2.7453		OXGR-ITA	3.3433
OXGR-ITA	2.6295		OXGR-ITA	3.7905
OXGR-ITA	2.6769		OXGR-ITA	3.4189
OXGR-ITA	2.7351		OXGR-ITA	3.4699
OXGR-ITA	2.6453		OXGR-ITA	3.2696
OXGR-ITA	2.6491		OXGR-ITA	3.5519
OXGR-ITA	2.7304		OXGR-ITA	3.2445
OXGR-ITA	2.6379		OXGR-ITA	3.4418
OXGR-ITA	2.6717		OXGR-ITA	3.5589
OXGR-ITA	2.6821		OXGR-ITA	3.7129
OXGR-ITA	2.6733		OXGR-ITA	3.4361
OXGR-ITA	2.7429		OXGR-ITA	3.5513
OXGR-ITA	2.792		OXGR-ITA	3.6861
OXGR-ITA	2.6419		OXGR-ITA	3.5087
OXGR-ITA	2.6963		OXGR-ITA	3.791
OXGR-ITA	2.779		OXGR-ITA	3.5762
OXGR-ITA	2.7272		OXGR-ITA	3.6367
OXGR-ITA	2.8494		OXGR-ITA	3.2983
OXGR-ITA	2.8331		OXGR-ITA	3.4987
OXGR-ITA	2.6024		OXGR-ITA	3.8203
OXGR-ITA	2.6362		OXGR-ITA	3.5123
OXGR-ITA	2.7515		OXGR-ITA	3.523
OXGR-ITA	2.6809		OXGR-ITA	3.5538
OXGR-ITA	2.6677		OXGR-ITA	3.7129
OXGR-ITA	2.6989		OXGR-ITA	3.3129
OXGR-ITA	2.6721		OXGR-ITA	3.4849
OXGR-ITA	2.6567		OXGR-ITA	3.4742
OXGR-ITA	2.7497		OXGR-ITA	3.3214
OXGR-ITA	2.7943		OXGR-ITA	3.4049
OXGR-ITA	2.7519		OXGR-ITA	3.6259
OXGR-ITA	2.774		OXGR-ITA	3.4776
OXGR-ITA	2.6733		OXGR-ITA	3.5398
OXGR-ITA	2.8479		OXGR-ITA	3.4969
OXGR-ITA	2.6232		OXGR-ITA	3.5635
OXGR-ITA	2.5775		OXGR-ITA	3.44
OXGR-ITA	2.8336		OXGR-ITA	3.2717
OXGR-ITA	2.6954		OXGR-ITA	3.2302
OXGR-ITA	2.5922		OXGR-ITA	3.5518
OXGR-ITA	2.7075		OXGR-ITA	3.6077
OXGR-ITA	2.6472		OXGR-ITA	3.381
OXGR-ITA	2.7153		OXGR-ITA	3.3159
OXGR-ITA	2.7892		OXGR-ITA	3.293
OXGR-ITA	2.718		OXGR-ITA	3.6973
OXGR-ITA	2.715		OXGR-ITA	3.1473
OXGR-ITA	2.5548		OXGR-ITA	3.3311
OXGR-ITA	2.6892		OXGR-ITA	3.3436
OXGR-ITA	2.6877		OXGR-ITA	3.2063
OXGR-ITA	2.8161		OXGR-ITA	3.3572
OXGR-ITA	2.6686		OXGR-ITA	3.5109
OXGR-ITA	2.6662		OXGR-ITA	3.348
OXGR-ITA	2.8177		OXGR-ITA	3.5109
OXGR-ITA	2.8017		OXGR-ITA	3.4256
OXGR-ITA	2.7498		OXGR-ITA	3.3746
OXGR-ITA	2.8198		OXGR-ITA	3.6369
OXGR-ITA	2.7682		OXGR-ITA	3.6234
OXGR-ITA	2.706		OXGR-ITA	3.3618
OXGR-ITA	2.8449		OXGR-ITA	3.6378
OXGR-ITA	2.7086		OXGR-ITA	3.1665
OXGR-ITA	2.6218		OXGR-ITA	3.6173
OXGR-ITA	2.7838		OXGR-ITA	3.2602
OXGR-ITA	2.7655		OXGR-ITA	3.3341
OXGR-ITA	2.845		OXGR-ITA	3.5291
OXGR-ITA	2.7633		OXGR-ITA	3.3811
OXGR-ITA	2.7243		OXGR-ITA	3.5276
OXGR-ITA	2.7454		OXGR-ITA	3.4661
OXGR-ITA	2.8392		OXGR-ITA	3.4901
OXGR-ITA	2.6485		OXGR-ITA	3.3001
OXGR-ITA	2.6322		OXGR-ITA	3.6116
OXGR-ITA	2.6828		OXGR-ITA	3.5987
OXGR-ITA	2.6152		OXGR-ITA	3.3947
OXGR-ITA	2.7095		OXGR-ITA	3.365
OXGR-ITA	2.6272		OXGR-ITA	3.5542
OXGR-ITA	2.7725		OXGR-ITA	3.4346
OXGR-ITA	2.6936		OXGR-ITA	3.745
OXGR-ITA	2.8065		OXGR-ITA	3.4528
OXGR-ITA	2.6142		OXGR-ITA	3.5157
OXGR-ITA	2.6786		OXGR-ITA	3.4144
OXGR-ITA	2.617		OXGR-ITA	3.292
OXGR-ITA	2.6456		OXGR-ITA	3.3988
OXGR-ITA	2.8108		OXGR-ITA	3.3482
OXGR-ITA	2.7381		OXGR-ITA	3.5041
OXGR-ITA	2.6802		OXGR-ITA	3.43
OXGR-ITA	2.7583		OXGR-ITA	3.7721
OXGR-ITA	2.6408		OXGR-ITA	3.5097
OXGR-ITA	2.7589		OXGR-ITA	3.6131
OXGR-ITA	2.7542		OXGR-ITA	3.4583
OXGR-ITA	2.667		OXGR-ITA	3.3232
OXGR-ITA	2.6357		OXGR-ITA	3.7218
OXGR-ITA	2.779		OXGR-ITA	3.2145
OXGR-ITA	3.0202		OXGR-ITA	3.372
OXGR-ITA	2.6252		OXGR-ITA	3.7132
OXGR-ITA	2.6656		OXGR-ITA	3.5692
OXGR-ITA	2.6668		OXGR-ITA	3.558
OXGR-ITA	2.9037		OXGR-ITA	3.4956
OXGR-ITA	2.6837		OXGR-ITA	3.4938
OXGR-ITA	2.6596		OXGR-ITA	3.5592
OXGR-ITA	2.6307		OXGR-ITA	3.4127
OXGR-ITA	2.7689		OXGR-ITA	3.3046
OXGR-ITA	2.7944		OXGR-ITA	3.6573
OXGR-ITA	2.7176		OXGR-ITA	3.5117
OXGR-ITA	2.7203		OXGR-ITA	3.6732
OXGR-ITA	2.7301		OXGR-ITA	3.6072
OXGR-ITA	2.7716		OXGR-ITA	3.2238
OXGR-ITA	2.7098		OXGR-ITA	3.1429
OXGR-ITA	2.7719		OXGR-ITA	3.196
OXGR-ITA	2.6		OXGR-ITA	3.4542
OXGR-ITA	2.6183		OXGR-ITA	3.5771
OXGR-ITA	2.6418		OXGR-ITA	3.5864
OXGR-ITA	2.7672		OXGR-ITA	3.5495
OXGR-ITA	2.8856		OXGR-ITA	3.3314
OXGR-ITA	2.7276		OXGR-ITA	3.4367
OXGR-ITA	2.6427		OXGR-ITA	3.4596
OXGR-ITA	2.7511		OXGR-ITA	3.4726
OXGR-ITA	2.6958		OXGR-ITA	3.3505
OXGR-ITA	2.6318		OXGR-ITA	3.5181
OXGR-ITA	2.7542		OXGR-ITA	3.6848
OXGR-ITA	2.7007		OXGR-ITA	3.4597
OXGR-ITA	2.818		OXGR-ITA	3.4305
OXGR-ITA	2.7233		OXGR-ITA	3.2403
OXGR-ITA	2.7572		OXGR-ITA	3.6093
OXGR-ITA	2.9581		OXGR-ITA	3.4666
OXGR-ITA	2.8307		OXGR-ITA	3.4967
OXGR-ITA	2.7697		OXGR-ITA	3.6902
OXGR-ITA	2.7169		OXGR-ITA	3.387
OXGR-ITA	2.7434		OXGR-ITA	3.6214
OXGR-ITA	2.6225		OXGR-ITA	3.4275
OXGR-ITA	2.725		OXGR-ITA	3.4611
OXGR-ITA	2.8126		OXGR-ITA	3.668
OXGR-ITA	2.6732		OXGR-ITA	3.5585
OXGR-ITA	2.7245		OXGR-ITA	3.4436
OXGR-ITA	2.7148		OXGR-ITA	3.3299
OXGR-ITA	2.8083		OXGR-ITA	3.2111
OXGR-ITA	2.7315		OXGR-ITA	3.505
OXGR-ITA	2.7699		OXGR-ITA	3.2453
OXGR-ITA	2.8426		OXGR-ITA	3.5309
OXGR-ITA	2.6867		OXGR-ITA	3.3673
OXGR-ITA	2.662		OXGR-ITA	3.3968
OXGR-ITA	2.6254		OXGR-ITA	3.5299
OXGR-ITA	2.726		OXGR-ITA	3.3199
OXGR-ITA	2.6816		OXGR-ITA	3.4398
OXGR-ITA	2.6811		OXGR-ITA	3.3239
OXGR-ITA	2.7285		OXGR-ITA	3.1934
OXGR-ITA	2.7804		OXGR-ITA	3.4085
OXGR-ITA	2.7866		OXGR-ITA	3.547
OXGR-ITA	2.6591		OXGR-ITA	3.5594
OXGR-ITA	2.7009		OXGR-ITA	3.4106
OXGR-ITA	2.6077		OXGR-ITA	3.4731
OXGR-ITA	2.726		OXGR-ITA	3.6044
OXGR-ITA	2.7826		OXGR-ITA	3.1168
OXGR-ITA	2.7145		OXGR-ITA	3.2535
OXGR-ITA	2.6796		OXGR-ITA	3.7135
OXGR-ITA	2.7756		OXGR-ITA	3.4335
OXGR-ITA	2.7124		OXGR-ITA	3.3251
OXGR-ITA	2.7671		OXGR-ITA	3.5627
OXGR-ITA	2.7601		OXGR-ITA	3.5951
OXGR-ITA	2.7993		OXGR-ITA	3.4708
OXGR-ITA	2.6491		OXGR-ITA	3.7577
OXGR-ITA	2.6703		OXGR-ITA	3.4251
OXGR-ITA	2.6957		OXGR-ITA	3.5162
OXGR-ITA	2.8652		OXGR-ITA	3.6436
OXGR-ITA	2.5954		OXGR-ITA	3.2999
OXGR-ITA	2.6372		OXGR-ITA	3.4252
OXGR-ITA	2.6062		OXGR-ITA	3.6061
OXGR-ITA	2.7605		OXGR-ITA	3.7803
OXGR-ITA	2.7419		OXGR-ITA	3.4952
OXGR-ITA	2.971		OXGR-ITA	3.4074
OXGR-ITA	2.8643		OXGR-ITA	3.4358
OXGR-ITA	2.7585		OXGR-ITA	3.1352
OXGR-ITA	2.6065		OXGR-ITA	3.6567
OXGR-ITA	2.6326		OXGR-ITA	3.7465
OXGR-ITA	2.6753		OXGR-ITA	3.5638
OXGR-ITA	2.6978		OXGR-ITA	3.5671
OXGR-ITA	2.6781		OXGR-ITA	3.3736
OXGR-ITA	2.6259		OXGR-ITA	3.366
OXGR-ITA	2.8144		OXGR-ITA	3.6659
OXGR-ITA	2.8741		OXGR-ITA	3.7203
OXGR-ITA	2.7867		OXGR-ITA	3.2658
OXGR-ITA	2.7511		OXGR-ITA	3.4324
OXGR-ITA	2.7545		OXGR-ITA	3.5166
OXGR-ITA	2.8721		OXGR-ITA	3.422
OXGR-ITA	2.6705		OXGR-ITA	2.8974
OXGR-ITA	2.638		OXGR-ITA	3.4608
OXGR-ITA	2.6915		OXGR-ITA	3.694
OXGR-ITA	2.6822		OXGR-ITA	3.2995
OXGR-ITA	2.678		OXGR-ITA	3.408
OXGR-ITA	2.6966		OXGR-ITA	3.4097
OXGR-ITA	2.8531		OXGR-ITA	3.5415
OXGR-ITA	2.6312		OXGR-ITA	3.7907
OXGR-ITA	2.7928		OXGR-ITA	3.4786
OXGR-ITA	2.8785		OXGR-ITA	3.606
OXGR-ITA	2.7723		OXGR-ITA	3.7247
OXGR-ITA	2.762		OXGR-ITA	3.3244
OXGR-ITA	2.7794		OXGR-ITA	3.3214
OXGR-ITA	2.8479		OXGR-ITA	3.47
OXGR-ITA	2.7801		OXGR-ITA	3.2475
OXGR-ITA	2.7138		OXGR-ITA	3.3248
OXGR-ITA	2.7334		OXGR-ITA	3.2808
OXGR-ITA	2.7013		OXGR-ITA	3.1702
OXGR-ITA	2.5937		OXGR-ITA	3.3801
OXGR-ITA	2.6902		OXGR-ITA	3.6345
OXGR-ITA	2.8113		OXGR-ITA	3.3086
OXGR-ITA	2.7323		OXGR-ITA	3.6499
OXGR-ITA	2.6928		OXGR-ITA	3.5144
OXGR-ITA	2.6102		OXGR-ITA	3.5462
OXGR-ITA	2.6682		OXGR-ITA	3.5667
OXGR-ITA	2.7336		OXGR-ITA	3.56
OXGR-ITA	2.6185		OXGR-ITA	3.2669
OXGR-ITA	2.784		OXGR-ITA	3.6303
OXGR-ITA	2.682		OXGR-ITA	3.4606
OXGR-ITA	2.6781		OXGR-ITA	3.6267
OXGR-ITA	2.7538		OXGR-ITA	3.5707
OXGR-ITA	2.6882		OXGR-ITA	3.5892
OXGR-ITA	2.8237		OXGR-ITA	3.4002
OXGR-ITA	2.7566		OXGR-ITA	3.8005
OXGR-ITA	2.6519		OXGR-ITA	3.2496
OXGR-ITA	2.6892		OXGR-ITA	3.3209
OXGR-ITA	2.7844		OXGR-ITA	3.3035
OXGR-ITA	2.934		OXGR-ITA	3.1637
OXGR-ITA	2.7256		OXGR-ITA	3.4794
OXGR-ITA	2.7488		OXGR-ITA	3.3898
OXGR-ITA	2.7086		OXGR-ITA	3.3554
OXGR-ITA	2.942		OXGR-ITA	3.3724
OXGR-ITA	2.7016		OXGR-ITA	3.323
OXGR-ITA	2.7569		OXGR-ITA	3.4388
OXGR-ITA	2.6356		OXGR-ITA	3.3378
OXGR-ITA	2.6876		OXGR-ITA	3.3385
OXGR-ITA	2.7249		OXGR-ITA	3.4566
OXGR-ITA	2.7953		OXGR-ITA	3.3771
OXGR-ITA	2.6849		OXGR-ITA	3.3894
OXGR-ITA	2.7783		OXGR-ITA	3.3731
OXGR-ITA	2.6614		OXGR-ITA	3.3185
OXGR-ITA	2.677		OXGR-ITA	3.4342
OXGR-ITA	2.6315		OXGR-ITA	3.3737
OXGR-ITA	2.6794		OXGR-ITA	3.9757
OXGR-ITA	2.7894		OXGR-ITA	3.5276
OXGR-ITA	2.7736		OXGR-ITA	3.3424
OXGR-ITA	2.634		OXGR-ITA	3.4817
OXGR-ITA	2.7573		OXGR-ITA	3.3209
OXGR-ITA	2.5474		OXGR-ITA	3.6209
OXGR-ITA	2.7232		OXGR-ITA	3.3027
OXGR-ITA	2.7378		OXGR-ITA	3.4402
OXGR-ITA	2.6856		OXGR-ITA	3.6437
OXGR-ITA	2.8551		OXGR-ITA	3.3722
OXGR-ITA	2.8039		OXGR-ITA	3.4162
OXGR-ITA	2.7141		OXGR-ITA	3.4847
OXGR-ITA	2.7014		OXGR-ITA	3.4222
OXGR-ITA	2.7204		OXGR-ITA	3.28
OXGR-ITA	2.6834		OXGR-ITA	3.4648
OXGR-ITA	2.7148		OXGR-ITA	3.3589
OXGR-ITA	2.6302		OXGR-ITA	3.8797
OXGR-ITA	2.69		OXGR-ITA	3.5066
OXGR-ITA	2.6908		OXGR-ITA	3.3351
OXGR-ITA	2.6483		OXGR-ITA	3.0946
OXGR-ITA	2.6768		OXGR-ITA	3.4546
OXGR-ITA	2.8087		OXGR-ITA	3.3567
OXGR-ITA	2.7116		OXGR-ITA	3.4003
OXGR-ITA	2.6365		OXGR-ITA	3.4371
OXGR-ITA	2.7464		OXGR-ITA	3.4367
OXGR-ITA	2.6666		OXGR-ITA	3.4644
OXGR-ITA	2.713		OXGR-ITA	3.4569
OXGR-ITA	2.6759		OXGR-ITA	3.2936
OXGR-ITA	2.6817		OXGR-ITA	3.5041
OXGR-ITA	2.7781		OXGR-ITA	3.6882
OXGR-ITA	2.8218		OXGR-ITA	3.1857
OXGR-ITA	2.705		OXGR-ITA	3.4919
OXGR-ITA	2.7003		OXGR-ITA	3.2714
OXGR-ITA	2.6825		OXGR-ITA	3.742
OXGR-ITA	2.7453		OXGR-ITA	3.0805
OXGR-ITA	2.822		OXGR-ITA	3.4957
OXGR-ITA	2.7492		OXGR-ITA	3.3777
OXGR-ITA	2.6341		OXGR-ITA	3.8157
OXGR-ITA	2.7806		OXGR-ITA	3.4161
OXGR-ITA	2.6766		OXGR-ITA	3.5861
OXGR-ITA	2.7808		OXGR-ITA	3.654
OXGR-ITA	2.7515		OXGR-ITA	3.2343
OXGR-ITA	2.7439		OXGR-ITA	3.408
OXGR-ITA	2.7718		OXGR-ITA	3.0652
OXGR-ITA	2.7018		OXGR-ITA	3.6166
OXGR-ITA	2.7212		OXGR-ITA	3.7839
OXGR-ITA	2.7711		OXGR-ITA	3.7496
OXGR-ITA	2.7017		OXGR-ITA	3.48
OXGR-ITA	2.7509		OXGR-ITA	3.1046
OXGR-ITA	2.7069		OXGR-ITA	3.4141
OXGR-ITA	2.6929		OXGR-ITA	3.4608
OXGR-ITA	2.7304		OXGR-ITA	3.2079
OXGR-ITA	2.713		OXGR-ITA	3.2564
OXGR-ITA	2.8076		OXGR-ITA	3.8729
OXGR-ITA	2.8629		OXGR-ITA	3.7375
OXGR-ITA	2.7638		OXGR-ITA	3.5683
OXGR-ITA	2.6425		OXGR-ITA	3.3518
OXGR-ITA	2.6527		OXGR-ITA	3.5962
OXGR-ITA	2.6711		OXGR-ITA	3.309
OXGR-ITA	2.7826		OXGR-ITA	3.7759
OXGR-ITA	2.6921		OXGR-ITA	3.5437
OXGR-ITA	2.7567		OXGR-ITA	3.4601
OXGR-ITA	2.7728		OXGR-ITA	3.3111
OXGR-ITA	2.6588		OXGR-ITA	3.586
OXGR-ITA	2.6921		OXGR-ITA	3.396
OXGR-ITA	2.8251		OXGR-ITA	3.4652
OXGR-ITA	2.749		OXGR-ITA	3.4404
OXGR-ITA	2.6147		OXGR-ITA	3.4645
OXGR-ITA	2.9197		OXGR-ITA	3.388
OXGR-ITA	2.5976		OXGR-ITA	3.6783
OXGR-ITA	2.6141		OXGR-ITA	3.1641
OXGR-ITA	2.5874		OXGR-ITA	3.3819
OXGR-ITA	2.7886		OXGR-ITA	3.1843
OXGR-ITA	2.7836		OXGR-ITA	3.5909
OXGR-ITA	2.7661		OXGR-ITA	3.6202
OXGR-ITA	2.7971		OXGR-ITA	3.4948
OXGR-ITA	2.6108		OXGR-ITA	3.1873
OXGR-ITA	2.763		OXGR-ITA	3.2375
OXGR-ITA	2.7151		OXGR-ITA	3.4466
OXGR-ITA	2.6872		OXGR-ITA	3.2509
OXGR-ITA	2.6483		OXGR-ITA	3.3061
OXGR-ITA	2.7417		OXGR-ITA	3.5053
OXGR-ITA	2.7686		OXGR-ITA	3.5889
OXGR-ITA	2.7298		OXGR-ITA	3.6704
OXGR-ITA	2.6663		OXGR-ITA	3.3115
OXGR-ITA	2.7172		OXGR-ITA	3.3782
OXGR-ITA	2.8349		OXGR-ITA	3.3035
OXGR-ITA	2.7809		OXGR-ITA	3.3108
OXGR-ITA	2.73		OXGR-ITA	3.4751
OXGR-ITA	2.8471		OXGR-ITA	3.1697
OXGR-ITA	2.6973		OXGR-ITA	3.2342
OXGR-ITA	2.8638		OXGR-ITA	3.1795
OXGR-ITA	2.6173		OXGR-ITA	3.5412
OXGR-ITA	2.7401		OXGR-ITA	3.3779
OXGR-ITA	2.7842		OXGR-ITA	3.2509
OXGR-ITA	2.6007		OXGR-ITA	3.6392
OXGR-ITA	2.753		OXGR-ITA	3.8005
OXGR-ITA	2.8754		OXGR-ITA	3.0934
OXGR-ITA	2.7259		OXGR-ITA	3.1637
OXGR-ITA	2.7631		OXGR-ITA	3.3011
OXGR-ITA	2.9083		OXGR-ITA	3.236
OXGR-ITA	2.6868		OXGR-ITA	3.4329
OXGR-ITA	2.5958		OXGR-ITA	3.2094
OXGR-ITA	2.6608		OXGR-ITA	3.5498
OXGR-ITA	2.8037		OXGR-ITA	3.7451
OXGR-ITA	2.6553		OXGR-ITA	3.3034
OXGR-ITA	2.8199		OXGR-ITA	3.2855
OXGR-ITA	2.6983		OXGR-ITA	3.3541
OXGR-ITA	2.6932		OXGR-ITA	3.7409
OXGR-ITA	2.6623		OXGR-ITA	3.344
OXGR-ITA	2.8858		OXGR-ITA	3.3625
OXGR-ITA	2.838		OXGR-ITA	3.3794
OXGR-ITA	2.7694		OXGR-ITA	3.5409
OXGR-ITA	2.6851		OXGR-ITA	3.3445
OXGR-ITA	2.76		OXGR-ITA	3.4484
OXGR-ITA	2.7335		OXGR-ITA	3.3987
OXGR-ITA	2.67		OXGR-ITA	3.3479
OXGR-ITA	2.8107		OXGR-ITA	3.5269
OXGR-ITA	2.6112		OXGR-ITA	3.3903
OXGR-ITA	2.8399		OXGR-ITA	3.3321
OXGR-ITA	2.7475		OXGR-ITA	3.595
OXGR-ITA	2.7363		OXGR-ITA	3.399
OXGR-ITA	2.7168		OXGR-ITA	3.3159
OXGR-ITA	2.6895		OXGR-ITA	3.2038
OXGR-ITA	2.5958		OXGR-ITA	3.1926
OXGR-ITA	2.6969		OXGR-ITA	3.3793
OXGR-ITA	2.7567		OXGR-ITA	3.7889
OXGR-ITA	2.7005		OXGR-ITA	3.5495
OXGR-ITA	2.7639		OXGR-ITA	3.4476
OXGR-ITA	2.6928		OXGR-ITA	3.3861
OXGR-ITA	2.8176		OXGR-ITA	3.5598
OXGR-ITA	2.6055		OXGR-ITA	3.4927
OXGR-ITA	2.6762		OXGR-ITA	3.4724
OXGR-ITA	2.8035		OXGR-ITA	3.4431
OXGR-ITA	2.6238		OXGR-ITA	3.3339
OXGR-ITA	2.6532		OXGR-ITA	3.7568
OXGR-ITA	2.8262		OXGR-ITA	3.4674
OXGR-ITA	2.6999		OXGR-ITA	3.5386
OXGR-ITA	2.726		OXGR-ITA	3.8607
OXGR-ITA	2.6887		OXGR-ITA	3.5185
OXGR-ITA	2.5936		OXGR-ITA	3.5363
OXGR-ITA	2.745		OXGR-ITA	3.4741
OXGR-ITA	2.6385		OXGR-ITA	3.1959
OXGR-ITA	2.6258		OXGR-ITA	3.5201
OXGR-ITA	2.6154		OXGR-ITA	3.4682
OXGR-ITA	2.8559		OXGR-ITA	3.451
OXGR-ITA	2.6164		OXGR-ITA	3.5541
OXGR-ITA	2.6346		OXGR-ITA	3.5808
OXGR-ITA	2.6174		OXGR-ITA	3.5455
OXGR-ITA	2.5628		OXGR-ITA	3.456
OXGR-ITA	2.795		OXGR-ITA	3.2573
OXGR-ITA	2.7055		OXGR-ITA	3.2974
OXGR-ITA	2.6909		OXGR-ITA	3.7251
OXGR-ITA	2.6101		OXGR-ITA	3.6123
OXGR-ITA	2.6374		OXGR-ITA	3.3938
OXGR-ITA	2.646		OXGR-ITA	3.2024
OXGR-ITA	2.5848		OXGR-ITA	3.4734
OXGR-ITA	2.6518		OXGR-ITA	3.4907
OXGR-ITA	2.7228		OXGR-ITA	3.4474
OXGR-ITA	2.6669		OXGR-ITA	3.5365
OXGR-ITA	2.6593		OXGR-ITA	3.5554
OXGR-ITA	2.5743		OXGR-ITA	3.4496
OXGR-ITA	2.744		OXGR-ITA	3.5913
OXGR-ITA	2.8262		OXGR-ITA	3.4778
OXGR-ITA	2.673		OXGR-ITA	3.328
OXGR-ITA	2.7212		OXGR-ITA	3.5563
OXGR-ITA	2.6759		OXGR-ITA	3.5607
OXGR-ITA	2.8809		OXGR-ITA	3.7309
OXGR-ITA	2.718		OXGR-ITA	3.704
OXGR-ITA	2.6993		OXGR-ITA	3.5118
OXGR-ITA	2.7107		OXGR-ITA	3.2057
OXGR-ITA	2.6809		OXGR-ITA	3.5924
OXGR-ITA	2.7584		OXGR-ITA	3.3678
OXGR-ITA	2.7754		OXGR-ITA	3.41
OXGR-ITA	2.6043		OXGR-ITA	3.7308
OXGR-ITA	2.7291		OXGR-ITA	3.5218
OXGR-ITA	2.6693		OXGR-ITA	3.1598
OXGR-ITA	2.7381		OXGR-ITA	3.1128
OXGR-ITA	2.7413		OXGR-ITA	3.4881
OXGR-ITA	2.629		OXGR-ITA	3.2862
OXGR-ITA	2.7145		OXGR-ITA	3.255
OXGR-ITA	2.8722		OXGR-ITA	3.829
OXGR-ITA	2.7804		OXGR-ITA	3.3224
OXGR-ITA	2.7813		OXGR-ITA	3.1632
OXGR-ITA	2.8323		OXGR-ITA	3.1427
OXGR-ITA	2.7131		OXGR-ITA	3.5129
OXGR-ITA	2.6227		OXGR-ITA	3.3897
OXGR-ITA	2.684		OXGR-ITA	3.6284
OXGR-ITA	2.609		OXGR-ITA	3.6537
OXGR-ITA	2.7773		OXGR-ITA	3.1917
OXGR-ITA	2.5914		OXGR-ITA	3.756
OXGR-ITA	2.662		OXGR-ITA	3.4962
OXGR-ITA	2.6817		OXGR-ITA	3.4474
OXGR-ITA	2.6215		OXGR-ITA	3.5889
OXGR-ITA	2.7831		OXGR-ITA	3.3815
OXGR-ITA	2.6097		OXGR-ITA	3.4307
OXGR-ITA	2.7144		OXGR-ITA	3.3653
OXGR-ITA	2.6721		OXGR-ITA	3.35
OXGR-ITA	2.6521		OXGR-ITA	3.5706
OXGR-ITA	2.6495		OXGR-ITA	3.2908
OXGR-ITA	2.6364		OXGR-ITA	3.7545
OXGR-ITA	2.9026		OXGR-ITA	3.448
OXGR-ITA	2.7632		OXGR-ITA	3.5798
OXGR-ITA	2.7564		OXGR-ITA	3.2396
OXGR-ITA	2.6816		OXGR-ITA	3.297
OXGR-ITA	2.7452		OXGR-ITA	3.5168
OXGR-ITA	2.6894		OXGR-ITA	3.5632
OXGR-ITA	2.7213		OXGR-ITA	3.3091
OXGR-ITA	2.8818		OXGR-ITA	3.362
OXGR-ITA	2.6785		OXGR-ITA	3.4099
OXGR-ITA	2.6105		OXGR-ITA	3.3821
OXGR-ITA	2.7107		OXGR-ITA	3.5131
OXGR-ITA	2.6074		OXGR-ITA	3.4377
OXGR-ITA	2.8275		OXGR-ITA	3.502
OXGR-ITA	2.7137		OXGR-ITA	3.559
OXGR-ITA	2.8015		OXGR-ITA	3.6444
OXGR-ITA	2.6481		OXGR-ITA	3.419
OXGR-ITA	2.684		OXGR-ITA	3.3904
OXGR-ITA	2.7442		OXGR-ITA	3.5049
OXGR-ITA	2.6677		OXGR-ITA	3.1137
OXGR-ITA	2.7842		OXGR-ITA	3.7026
OXGR-ITA	2.6751		OXGR-ITA	3.5607
OXGR-ITA	2.7897		OXGR-ITA	3.15
OXGR-ITA	2.7834		OXGR-ITA	3.6036
OXGR-ITA	2.6816		OXGR-ITA	4.0767
OXGR-ITA	2.7381		OXGR-ITA	3.0783
OXGR-ITA	2.7626		OXGR-ITA	3.4954
OXGR-ITA	2.7513		OXGR-ITA	3.5691
OXGR-ITA	2.828		OXGR-ITA	3.4165
OXGR-ITA	2.6526		OXGR-ITA	3.5861
OXGR-ITA	2.6272		OXGR-ITA	3.7381
OXGR-ITA	2.7879		OXGR-ITA	3.409
OXGR-ITA	2.6428		OXGR-ITA	3.7766
OXGR-ITA	2.7446		OXGR-ITA	3.7597
OXGR-ITA	2.8402		OXGR-ITA	3.3996
OXGR-ITA	2.7777		OXGR-ITA	3.395
OXGR-ITA	2.7962		OXGR-ITA	3.8946
OXGR-ITA	2.7314		OXGR-ITA	3.7513
OXGR-ITA	2.7922		OXGR-ITA	3.5577
OXGR-ITA	2.6696		OXGR-ITA	3.3408
OXGR-ITA	2.7739		OXGR-ITA	3.3733
OXGR-ITA	2.7512		OXGR-ITA	3.3288
OXGR-ITA	2.6737		OXGR-ITA	3.3832
OXGR-ITA	2.6552		OXGR-ITA	3.3391
OXGR-ITA	2.6977		OXGR-ITA	3.3233
OXGR-ITA	2.6433		OXGR-ITA	3.5976
OXGR-ITA	2.7374		OXGR-ITA	3.4412
OXGR-ITA	2.7844		OXGR-ITA	3.7393
OXGR-ITA	2.629		OXGR-ITA	3.4597
OXGR-ITA	2.8484		OXGR-ITA	3.2804
OXGR-ITA	2.6737		OXGR-ITA	3.5966
OXGR-ITA	2.5972		OXGR-ITA	3.6024
OXGR-ITA	2.6711		OXGR-ITA	3.1526
OXGR-ITA	2.5921		OXGR-ITA	3.3458
OXGR-ITA	2.7868		OXGR-ITA	3.2293
OXGR-ITA	2.7285		OXGR-ITA	3.8564
OXGR-ITA	2.5292		OXGR-ITA	3.7931
OXGR-ITA	2.7222		OXGR-ITA	3.6092
OXGR-ITA	2.623		OXGR-ITA	3.2749
OXGR-ITA	2.7991		OXGR-ITA	3.2845
OXGR-ITA	2.7922		OXGR-ITA	3.6354
OXGR-ITA	2.8129		OXGR-ITA	3.3806
OXGR-ITA	2.7037		OXGR-ITA	3.7571
OXGR-ITA	2.5688		OXGR-ITA	3.5271
OXGR-ITA	2.7235		OXGR-ITA	3.8844
OXGR-ITA	2.8764		OXGR-ITA	3.8379
OXGR-ITA	2.6164		OXGR-ITA	3.2972
OXGR-ITA	2.7506		OXGR-ITA	3.7329
OXGR-ITA	2.8276		OXGR-ITA	3.3448
OXGR-ITA	2.6966		OXGR-ITA	3.677
OXGR-ITA	2.5739		OXGR-ITA	3.2842
OXGR-ITA	2.6993		OXGR-ITA	3.4392
OXGR-ITA	2.7541		OXGR-ITA	3.6831
OXGR-ITA	2.7465		OXGR-ITA	3.2446
OXGR-ITA	2.6901		OXGR-ITA	3.6631
OXGR-ITA	2.8596		OXGR-ITA	3.4677
OXGR-ITA	2.6245		OXGR-ITA	3.549
OXGR-ITA	2.6804		OXGR-ITA	3.2489
OXGR-ITA	2.7819		OXGR-ITA	3.6742
OXGR-ITA	2.6422		OXGR-ITA	3.4951
OXGR-ITA	2.825		OXGR-ITA	3.5047
OXGR-ITA	2.7804		OXGR-ITA	3.3674
OXGR-ITA	2.7827		OXGR-ITA	3.7048
OXGR-ITA	2.7592		OXGR-ITA	3.6887
OXGR-ITA	2.7593		OXGR-ITA	3.3083
OXGR-ITA	2.7692		OXGR-ITA	3.2184
OXGR-ITA	2.6387		OXGR-ITA	3.46
OXGR-ITA	2.6721		OXGR-ITA	3.4188
OXGR-ITA	2.7905		OXGR-ITA	3.3047
OXGR-ITA	2.7837		OXGR-ITA	3.2882
OXGR-ITA	2.7945		OXGR-ITA	3.1504
OXGR-ITA	2.6035		OXGR-ITA	3.5735
OXGR-ITA	2.6572		OXGR-ITA	3.6552
OXGR-ITA	2.6874		OXGR-ITA	3.5687
OXGR-ITA	2.7828		OXGR-ITA	3.5
OXGR-ITA	2.7322		OXGR-ITA	3.245
OXGR-ITA	2.7557		OXGR-ITA	3.1632
OXGR-ITA	2.6221		OXGR-ITA	3.5104
OXGR-ITA	2.7313		OXGR-ITA	3.2268
OXGR-ITA	2.9103		OXGR-ITA	3.4358
OXGR-ITA	2.8017		OXGR-ITA	3.3836
OXGR-ITA	2.7524		OXGR-ITA	3.2686
OXGR-ITA	2.6485		OXGR-ITA	3.4472
OXGR-ITA	2.765		OXGR-ITA	3.6363
OXGR-ITA	2.7116		OXGR-ITA	3.7269
OXGR-ITA	2.6018		OXGR-ITA	3.7325
OXGR-ITA	2.6302		OXGR-ITA	3.4457
OXGR-ITA	2.7545		OXGR-ITA	3.3387
OXGR-ITA	2.8258		OXGR-ITA	3.5791
OXGR-ITA	2.7001		OXGR-ITA	3.6001
OXGR-ITA	2.7945		OXGR-ITA	3.7395
OXGR-ITA	2.6171		OXGR-ITA	3.5596
OXGR-ITA	2.756		OXGR-ITA	3.2324
OXGR-ITA	2.7464		OXGR-ITA	3.7358
OXGR-ITA	2.69		OXGR-ITA	3.6373
OXGR-ITA	2.6934		OXGR-ITA	3.5579
OXGR-ITA	2.6585		OXGR-ITA	3.213
OXGR-ITA	2.7141		OXGR-ITA	3.3349
OXGR-ITA	2.7619		OXGR-ITA	3.5143
OXGR-ITA	2.5621		OXGR-ITA	3.5598
OXGR-ITA	2.7269		OXGR-ITA	3.7666
OXGR-ITA	2.757		OXGR-ITA	3.3789
OXGR-ITA	2.7194		OXGR-ITA	3.6375
OXGR-ITA	2.7416		OXGR-ITA	3.5696
OXGR-ITA	2.7773		OXGR-ITA	3.5614
OXGR-ITA	2.6783		OXGR-ITA	3.2164
OXGR-ITA	2.6798		OXGR-ITA	3.341
OXGR-ITA	2.6621		OXGR-ITA	3.8379
OXGR-ITA	2.8218		OXGR-ITA	3.4955
OXGR-ITA	2.7378		OXGR-ITA	3.4518
OXGR-ITA	2.7368		OXGR-ITA	3.514
OXGR-ITA	2.7168		OXGR-ITA	3.574
OXGR-ITA	2.6391		OXGR-ITA	3.6016
OXGR-ITA	2.6224		OXGR-ITA	3.5285
OXGR-ITA	2.6928		OXGR-ITA	3.4023
OXGR-ITA	2.6758		OXGR-ITA	3.4535
OXGR-ITA	2.7792		OXGR-ITA	3.057
OXGR-ITA	2.594		OXGR-ITA	3.4104
OXGR-ITA	2.7112		OXGR-ITA	3.7637
OXGR-ITA	2.8406		OXGR-ITA	3.5789
OXGR-ITA	2.703		OXGR-ITA	3.1629
OXGR-ITA	2.7216		OXGR-ITA	3.2726
OXGR-ITA	2.7014		OXGR-ITA	3.5452
OXGR-ITA	2.6317		OXGR-ITA	3.8477
OXGR-ITA	2.6879		OXGR-ITA	3.2206
OXGR-ITA	2.7011		OXGR-ITA	3.676
OXGR-ITA	2.611		OXGR-ITA	3.6391
OXGR-ITA	2.6996		OXGR-ITA	3.4842
OXGR-ITA	2.6562		OXGR-ITA	3.0879
OXGR-ITA	2.9679		OXGR-ITA	3.4042
OXGR-ITA	2.7007		OXGR-ITA	3.4756
OXGR-ITA	2.7332		OXGR-ITA	3.4415
OXGR-ITA	2.6062		OXGR-ITA	3.5936
OXGR-ITA	2.6859		OXGR-ITA	3.5829
OXGR-ITA	2.948		OXGR-ITA	3.3743
OXGR-ITA	2.9309		OXGR-ITA	3.3092
OXGR-ITA	2.6375		OXGR-ITA	4.2693
OXGR-ITA	2.8029		OXGR-ITA	3.6819
OXGR-ITA	2.7894		OXGR-ITA	3.3403
OXGR-ITA	2.791		OXGR-ITA	3.7261
OXGR-ITA	2.738		OXGR-ITA	3.5033
OXGR-ITA	2.706		OXGR-ITA	3.9341
OXGR-ITA	2.6643		OXGR-ITA	3.1345
OXGR-ITA	2.6513		OXGR-ITA	3.4529
OXGR-ITA	2.7154		OXGR-ITA	3.3646
OXGR-ITA	2.6532		OXGR-ITA	3.5184
OXGR-ITA	2.6939		OXGR-ITA	3.3174
OXGR-ITA	2.7756		OXGR-ITA	3.3439
OXGR-ITA	2.6897		OXGR-ITA	3.9458
OXGR-ITA	2.7059		OXGR-ITA	3.1867
OXGR-ITA	2.8143		OXGR-ITA	3.4848
OXGR-ITA	2.6327		OXGR-ITA	3.6859
OXGR-ITA	2.6248		OXGR-ITA	3.1576
OXGR-ITA	2.6695		OXGR-ITA	3.7153
OXGR-ITA	2.7885		OXGR-ITA	3.3398
OXGR-ITA	2.7351		OXGR-ITA	3.4873
OXGR-ITA	2.7398		OXGR-ITA	3.1505
OXGR-ITA	2.6166		OXGR-ITA	3.3192
OXGR-ITA	2.7427		OXGR-ITA	3.6825
OXGR-ITA	2.7818		OXGR-ITA	3.2754
OXGR-ITA	2.7466		OXGR-ITA	3.2325
OXGR-ITA	2.7992		OXGR-ITA	3.4416
OXGR-ITA	2.7443		OXGR-ITA	3.7426
OXGR-ITA	2.745		OXGR-ITA	3.4428
OXGR-ITA	2.7349		OXGR-ITA	3.144
OXGR-ITA	2.6551		OXGR-ITA	3.2717
OXGR-ITA	2.6705		OXGR-ITA	3.6101
OXGR-ITA	2.6097		OXGR-ITA	3.3731
OXGR-ITA	2.6082		OXGR-ITA	3.443
OXGR-ITA	2.6377		OXGR-ITA	3.4182
OXGR-ITA	2.6775		OXGR-ITA	3.4229
OXGR-ITA	2.585		OXGR-ITA	3.2955
OXGR-ITA	2.7707		OXGR-ITA	3.3803
OXGR-ITA	2.7011		OXGR-ITA	3.524
OXGR-ITA	2.7907		OXGR-ITA	3.6879
OXGR-ITA	2.7524		OXGR-ITA	3.667
OXGR-ITA	2.6644		OXGR-ITA	3.3857
OXGR-ITA	2.7131		OXGR-ITA	3.5315
OXGR-ITA	2.6173		OXGR-ITA	3.3487
OXGR-ITA	2.7384		OXGR-ITA	3.5343
OXGR-ITA	2.8513		OXGR-ITA	3.5032
OXGR-ITA	2.8043		OXGR-ITA	3.4729
OXGR-ITA	2.7576		OXGR-ITA	3.5099
OXGR-ITA	2.6314		OXGR-ITA	3.4467
OXGR-ITA	2.7787		OXGR-ITA	3.4456
OXGR-ITA	2.6989		OXGR-ITA	3.642
OXGR-ITA	2.8702		OXGR-ITA	3.548
OXGR-ITA	2.7279		OXGR-ITA	3.5563
OXGR-ITA	2.8231		OXGR-ITA	3.2093
OXGR-ITA	2.8319		OXGR-ITA	3.3091
OXGR-ITA	2.7183		OXGR-ITA	3.5603
OXGR-ITA	2.7015		OXGR-ITA	3.4344
OXGR-ITA	2.6647		OXGR-ITA	3.3504
OXGR-ITA	2.7246		OXGR-ITA	3.3093
OXGR-ITA	2.6611		OXGR-ITA	3.4808
OXGR-ITA	2.6794		OXGR-ITA	3.4799
OXGR-ITA	2.7128		OXGR-ITA	3.3496
OXGR-ITA	2.8062		OXGR-ITA	3.7694
OXGR-ITA	2.7261		OXGR-ITA	3.608
OXGR-ITA	2.7068		OXGR-ITA	3.4964
OXGR-ITA	2.6513		OXGR-ITA	3.4626
OXGR-ITA	2.5947		OXGR-ITA	3.3875
OXGR-ITA	2.6777		OXGR-ITA	3.4816
OXGR-ITA	2.576		OXGR-ITA	3.4564
OXGR-ITA	2.7355		OXGR-ITA	3.3445
OXGR-ITA	2.6784		OXGR-ITA	3.4606
OXGR-ITA	2.883		OXGR-ITA	3.301
OXGR-ITA	2.6743		OXGR-ITA	3.5792
OXGR-ITA	2.6924		OXGR-ITA	3.3659
OXGR-ITA	2.6223		OXGR-ITA	3.3893
OXGR-ITA	2.5803		OXGR-ITA	3.4157
OXGR-ITA	2.6507		OXGR-ITA	3.4586
OXGR-ITA	2.7626		OXGR-ITA	3.5366
OXGR-ITA	2.8438		OXGR-ITA	3.4661
OXGR-ITA	2.7286		OXGR-ITA	3.9308
OXGR-ITA	2.6673		OXGR-ITA	3.5798
OXGR-ITA	2.7798		OXGR-ITA	3.4282
OXGR-ITA	2.7152		OXGR-ITA	3.2048
OXGR-ITA	2.6176		OXGR-ITA	3.5854
OXGR-ITA	2.7425		OXGR-ITA	3.6633
OXGR-ITA	2.8928		OXGR-ITA	3.3071
OXGR-ITA	2.7674		OXGR-ITA	3.3253
OXGR-ITA	2.7445		OXGR-ITA	3.3511
OXGR-ITA	2.7215		OXGR-ITA	3.2649
OXGR-ITA	2.9594		OXGR-ITA	3.3275
OXGR-ITA	2.6012		OXGR-ITA	3.5903
OXGR-ITA	2.7057		OXGR-ITA	3.3529
OXGR-ITA	2.6237		OXGR-ITA	3.5912
OXGR-ITA	2.7803		OXGR-ITA	3.5202
OXGR-ITA	2.6458		OXGR-ITA	4.0873
OXGR-ITA	2.7373		OXGR-ITA	3.7131
OXGR-ITA	2.7233		OXGR-ITA	3.527
OXGR-ITA	2.7555		OXGR-ITA	3.3495
OXGR-ITA	2.6475		OXGR-ITA	3.548
OXGR-ITA	2.6691		OXGR-ITA	3.4435
OXGR-ITA	2.6419		OXGR-ITA	3.4657
OXGR-ITA	2.6477		OXGR-ITA	3.5042
OXGR-ITA	2.8321		OXGR-ITA	3.8103
OXGR-ITA	2.7238		OXGR-ITA	3.922
OXGR-ITA	2.7722		OXGR-ITA	3.3948
OXGR-ITA	2.7372		OXGR-ITA	3.6108
OXGR-ITA	2.6971		OXGR-ITA	3.2077
OXGR-ITA	2.6663		OXGR-ITA	3.5518
OXGR-ITA	2.6952		OXGR-ITA	3.5516
OXGR-ITA	2.5097		OXGR-ITA	3.4611
OXGR-ITA	2.664		OXGR-ITA	3.7859
OXGR-ITA	2.7166		OXGR-ITA	3.5947
OXGR-ITA	2.6529		OXGR-ITA	3.6725
OXGR-ITA	2.6799		OXGR-ITA	3.8381
OXGR-ITA	2.7507		OXGR-ITA	3.4047
OXGR-ITA	2.6512		OXGR-ITA	3.1933
OXGR-ITA	2.8616		OXGR-ITA	3.3371
OXGR-ITA	2.6665		OXGR-ITA	3.3488
OXGR-ITA	2.7468		OXGR-ITA	3.522
OXGR-ITA	2.6683		OXGR-ITA	3.6069
OXGR-ITA	2.7474		OXGR-ITA	3.4191
OXGR-ITA	2.6031		OXGR-ITA	3.8767
OXGR-ITA	2.6884		OXGR-ITA	3.6765
OXGR-ITA	2.6806		OXGR-ITA	3.3991
OXGR-ITA	2.7186		OXGR-ITA	3.4299
OXGR-ITA	2.6324		OXGR-ITA	3.7
OXGR-ITA	2.681		OXGR-ITA	3.5831
OXGR-ITA	2.6955		OXGR-ITA	3.2547
OXGR-ITA	2.7157		OXGR-ITA	3.8315
OXGR-ITA	2.6092		OXGR-ITA	3.7112
OXGR-ITA	2.7063		OXGR-ITA	3.5675
OXGR-ITA	2.7243		OXGR-ITA	3.3557
OXGR-ITA	2.7615		OXGR-ITA	3.2936
OXGR-ITA	2.6437		OXGR-ITA	3.6834
OXGR-ITA	2.6913		OXGR-ITA	3.6828
OXGR-ITA	2.6923		OXGR-ITA	3.4046
OXGR-ITA	2.7689		OXGR-ITA	3.6549
OXGR-ITA	2.6712		OXGR-ITA	3.3223
OXGR-ITA	2.7765		OXGR-ITA	3.7587
OXGR-ITA	2.7949		OXGR-ITA	3.6221
OXGR-ITA	2.7918		OXGR-ITA	3.708
OXGR-ITA	2.7647		OXGR-ITA	3.5666
OXGR-ITA	2.7366		OXGR-ITA	3.4718
OXGR-ITA	2.7305		OXGR-ITA	3.6868
OXGR-ITA	2.6676		OXGR-ITA	3.2076
OXGR-ITA	2.6776		OXGR-ITA	3.1882
OXGR-ITA	2.7224		OXGR-ITA	3.4099
OXGR-ITA	2.7041		OXGR-ITA	3.2611
OXGR-ITA	2.7317		OXGR-ITA	3.3146
OXGR-ITA	2.6675		OXGR-ITA	3.2168
OXGR-ITA	2.7409		OXGR-ITA	3.6956
OXGR-ITA	2.7368		OXGR-ITA	3.494
OXGR-ITA	2.7111		OXGR-ITA	3.256
OXGR-ITA	2.7086		OXGR-ITA	3.3196
OXGR-ITA	2.7794		OXGR-ITA	3.7781
OXGR-ITA	2.6947		OXGR-ITA	3.3292
OXGR-ITA	2.6984		OXGR-ITA	3.7718
OXGR-ITA	2.6321		OXGR-ITA	3.4384
OXGR-ITA	2.6951		OXGR-ITA	3.2827
OXGR-ITA	2.7494		OXGR-ITA	3.5356
OXGR-ITA	2.7098		OXGR-ITA	3.281
OXGR-ITA	2.6568		OXGR-ITA	3.2744
OXGR-ITA	2.7155		OXGR-ITA	3.2947
OXGR-ITA	2.6518		OXGR-ITA	3.301
OXGR-ITA	2.6908		OXGR-ITA	3.5299
OXGR-ITA	2.7086		OXGR-ITA	3.3841
OXGR-ITA	2.7987		OXGR-ITA	3.2629
OXGR-ITA	2.6129		OXGR-ITA	3.353
OXGR-ITA	2.7212		OXGR-ITA	3.0199
OXGR-ITA	2.6444		OXGR-ITA	3.8554
OXGR-ITA	2.7316		OXGR-ITA	3.459
OXGR-ITA	2.7352		OXGR-ITA	3.3131
OXGR-ITA	2.8082		OXGR-ITA	3.387
OXGR-ITA	2.7078		OXGR-ITA	3.7543
OXGR-ITA	2.7155		OXGR-ITA	3.619
OXGR-ITA	2.7515		OXGR-ITA	3.7708
OXGR-ITA	2.7892		OXGR-ITA	3.1327
OXGR-ITA	2.6521		OXGR-ITA	3.5805
OXGR-ITA	2.756		OXGR-ITA	3.5509
OXGR-ITA	2.691		OXGR-ITA	3.6183
OXGR-ITA	2.8484		OXGR-ITA	3.2055
OXGR-ITA	2.7844		OXGR-ITA	3.3006
OXGR-ITA	2.7266		OXGR-ITA	4.1145
OXGR-ITA	2.6421		OXGR-ITA	3.2832
OXGR-ITA	2.7025		OXGR-ITA	3.5871
OXGR-ITA	2.7131		OXGR-ITA	3.1949
OXGR-ITA	2.7448		OXGR-ITA	3.4722
OXGR-ITA	2.6996		OXGR-ITA	3.3191
OXGR-ITA	2.7437		OXGR-ITA	3.6204
OXGR-ITA	2.836		OXGR-ITA	3.7234
OXGR-ITA	2.8045		OXGR-ITA	3.61
OXGR-ITA	2.7597		OXGR-ITA	3.4697
OXGR-ITA	2.518		OXGR-ITA	4.1191
OXGR-ITA	2.7582		OXGR-ITA	3.2809
OXGR-ITA	2.7006		OXGR-ITA	3.411
OXGR-ITA	2.7385		OXGR-ITA	3.4108
OXGR-ITA	2.8208		OXGR-ITA	3.5148
OXGR-ITA	2.8196		OXGR-ITA	3.4325
OXGR-ITA	2.6929		OXGR-ITA	3.233
OXGR-ITA	2.8018		OXGR-ITA	3.3765
OXGR-ITA	2.671		OXGR-ITA	3.1859
OXGR-ITA	2.7511		OXGR-ITA	3.7127
OXGR-ITA	2.9033		OXGR-ITA	3.3216
OXGR-ITA	2.6468		OXGR-ITA	3.4156
OXGR-ITA	2.8643		OXGR-ITA	3.3229
OXGR-ITA	2.7506		OXGR-ITA	3.3807
OXGR-ITA	2.7467		OXGR-ITA	3.1796
OXGR-ITA	2.6903		OXGR-ITA	3.5799
OXGR-ITA	2.8675		OXGR-ITA	3.2585
OXGR-ITA	2.6347		OXGR-ITA	3.3244
OXGR-ITA	2.6157		OXGR-ITA	3.2096
OXGR-ITA	2.7461		OXGR-ITA	3.4481
OXGR-ITA	2.6232		OXGR-ITA	3.3438
OXGR-ITA	2.7722		OXGR-ITA	3.2061
OXGR-ITA	2.7346		OXGR-ITA	3.6178
OXGR-ITA	2.6111		OXGR-ITA	3.5145
OXGR-ITA	2.6351		OXGR-ITA	3.3191
OXGR-ITA	2.7037		OXGR-ITA	3.2505
OXGR-ITA	2.8433		OXGR-ITA	3.6157
OXGR-ITA	2.5825		OXGR-ITA	3.6871
OXGR-ITA	2.7131		OXGR-ITA	3.1664
OXGR-ITA	2.5729		OXGR-ITA	3.4524
OXGR-ITA	2.721		OXGR-ITA	3.5353
OXGR-ITA	2.6612		OXGR-ITA	3.4627
OXGR-ITA	2.7613		OXGR-ITA	3.923
OXGR-ITA	2.6762		OXGR-ITA	3.4775
OXGR-ITA	2.8059		OXGR-ITA	3.4843
OXGR-ITA	2.7196		OXGR-ITA	3.2087
OXGR-ITA	2.7221		OXGR-ITA	3.2413
OXGR-ITA	2.7645		OXGR-ITA	3.6507
OXGR-ITA	2.769		OXGR-ITA	3.9119
OXGR-ITA	2.7111		OXGR-ITA	3.2988
OXGR-ITA	2.7686		OXGR-ITA	3.3501
OXGR-ITA	2.686		OXGR-ITA	3.1806
OXGR-ITA	2.7196		OXGR-ITA	3.5302
OXGR-ITA	2.7107		OXGR-ITA	3.6722
OXGR-ITA	2.6305		OXGR-ITA	3.3169
OXGR-ITA	2.6827		OXGR-ITA	3.6336
OXGR-ITA	2.8068		OXGR-ITA	3.4663
OXGR-ITA	2.6628		OXGR-ITA	3.4524
OXGR-ITA	2.7084		OXGR-ITA	3.8112
OXGR-ITA	2.7887		OXGR-ITA	3.5385
OXGR-ITA	2.6938		OXGR-ITA	3.1847
OXGR-ITA	2.6873		OXGR-ITA	3.1712
OXGR-ITA	2.7076		OXGR-ITA	3.82
OXGR-ITA	2.6832		OXGR-ITA	3.2202
OXGR-ITA	2.9031		OXGR-ITA	3.3395
OXGR-ITA	2.6391		OXGR-ITA	3.4767
OXGR-ITA	2.6967		OXGR-ITA	3.3846
OXGR-ITA	2.6111		OXGR-ITA	3.6779
OXGR-ITA	2.7281		OXGR-ITA	3.2955
OXGR-ITA	2.8232		OXGR-ITA	3.2819
OXGR-ITA	2.5742		OXGR-ITA	3.6445
OXGR-ITA	2.753		OXGR-ITA	3.316
OXGR-ITA	2.6833		OXGR-ITA	3.9343
OXGR-ITA	2.654		OXGR-ITA	3.5528
OXGR-ITA	2.6867		OXGR-ITA	3.1666
OXGR-ITA	2.6087		OXGR-ITA	3.5506
OXGR-ITA	2.8874		OXGR-ITA	3.6975
OXGR-ITA	2.7242		OXGR-ITA	3.2279
OXGR-ITA	2.7813		OXGR-ITA	3.4202
OXGR-ITA	2.7856		OXGR-ITA	3.9117
OXGR-ITA	2.791		OXGR-ITA	3.423
OXGR-ITA	2.7328		OXGR-ITA	3.7333
OXGR-ITA	2.7946		OXGR-ITA	3.4983
OXGR-ITA	2.6709		OXGR-ITA	3.4556
OXGR-ITA	2.6474		OXGR-ITA	3.4787
OXGR-ITA	2.6514		OXGR-ITA	3.5713
OXGR-ITA	2.7924		OXGR-ITA	3.2823
OXGR-ITA	2.6474		OXGR-ITA	3.579
OXGR-ITA	2.6566		OXGR-ITA	3.7145
OXGR-ITA	2.6789		OXGR-ITA	3.0528
OXGR-ITA	2.6145		OXGR-ITA	3.4877
OXGR-ITA	2.7616		OXGR-ITA	3.6807
OXGR-ITA	2.6799		OXGR-ITA	3.521
OXGR-ITA	2.7795		OXGR-ITA	3.4114
OXGR-ITA	2.6238		OXGR-ITA	3.6701
OXGR-ITA	2.6309		OXGR-ITA	3.8478
OXGR-ITA	2.8205		OXGR-ITA	3.5028
OXGR-ITA	2.6187		OXGR-ITA	3.4262
OXGR-ITA	2.6036		OXGR-ITA	3.7112
OXGR-ITA	2.7748		OXGR-ITA	3.4867
OXGR-ITA	2.6717		OXGR-ITA	3.4524
OXGR-ITA	2.7209		OXGR-ITA	3.5036
OXGR-ITA	2.693		OXGR-ITA	3.255
OXGR-ITA	2.6705		OXGR-ITA	3.9971
OXGR-ITA	2.73		OXGR-ITA	4.3348
OXGR-ITA	2.721		OXGR-ITA	3.7647
OXGR-ITA	2.7103		OXGR-ITA	3.453
OXGR-ITA	2.7732		OXGR-ITA	3.5338
OXGR-ITA	2.7162		OXGR-ITA	3.4325
OXGR-ITA	2.6573		OXGR-ITA	3.5897
OXGR-ITA	2.6832		OXGR-ITA	3.5647
OXGR-ITA	2.7251		OXGR-ITA	3.344
OXGR-ITA	2.8209		OXGR-ITA	3.8648
OXGR-ITA	2.6509		OXGR-ITA	3.3095
OXGR-ITA	2.8099		OXGR-ITA	3.3303
OXGR-ITA	2.7243		OXGR-ITA	3.3082
OXGR-ITA	2.6466		OXGR-ITA	4.0397
OXGR-ITA	2.5781		OXGR-ITA	3.1818
OXGR-ITA	2.6568		OXGR-ITA	3.4142
OXGR-ITA	2.7312		OXGR-ITA	3.338
OXGR-ITA	2.6548		OXGR-ITA	3.6778
OXGR-ITA	2.7177		OXGR-ITA	3.6269
OXGR-ITA	2.6298		OXGR-ITA	3.4203
OXGR-ITA	2.7713		OXGR-ITA	3.8919
OXGR-ITA	2.7076		OXGR-ITA	3.5608
OXGR-ITA	2.7573		OXGR-ITA	3.3494
OXGR-ITA	2.7361		OXGR-ITA	3.4525
OXGR-ITA	2.6366		OXGR-ITA	3.5346
OXGR-ITA	2.6372		OXGR-ITA	3.5659
OXGR-ITA	2.658		OXGR-ITA	3.5057
OXGR-ITA	2.7436		OXGR-ITA	3.5557
OXGR-ITA	2.6736		OXGR-ITA	4.0571
OXGR-ITA	2.7855		OXGR-ITA	3.4627
OXGR-ITA	2.6942		OXGR-ITA	3.6907
OXGR-ITA	2.6758		OXGR-ITA	3.3776
OXGR-ITA	2.7255		OXGR-ITA	3.3392
OXGR-ITA	2.6888		OXGR-ITA	3.4408
OXGR-ITA	2.5988		OXGR-ITA	3.8202
OXGR-ITA	2.7338		OXGR-ITA	3.2215
OXGR-ITA	2.77		OXGR-ITA	3.5047
OXGR-ITA	2.6978		OXGR-ITA	3.4801
OXGR-ITA	2.6507		OXGR-ITA	3.3296
OXGR-ITA	2.6975		OXGR-ITA	3.7065
OXGR-ITA	2.594		OXGR-ITA	3.4468
OXGR-ITA	2.7591		OXGR-ITA	3.5294
OXGR-ITA	2.7294		OXGR-ITA	3.6566
OXGR-ITA	2.8333		OXGR-ITA	3.7826
OXGR-ITA	2.8079		OXGR-ITA	3.2245
OXGR-ITA	2.7426		OXGR-ITA	3.5641
OXGR-ITA	2.6616		OXGR-ITA	3.3473
OXGR-ITA	2.7626		OXGR-ITA	3.0856
OXGR-ITA	2.7739		OXGR-ITA	3.5435
OXGR-ITA	2.808		OXGR-ITA	3.5644
OXGR-ITA	2.7258		OXGR-ITA	3.5454
OXGR-ITA	2.6566		OXGR-ITA	3.3213
OXGR-ITA	2.7755		OXGR-ITA	3.5988
OXGR-ITA	2.7413		OXGR-ITA	3.5263
OXGR-ITA	2.7242		OXGR-ITA	3.4006
OXGR-ITA	2.7634		OXGR-ITA	3.5156
OXGR-ITA	2.7467		OXGR-ITA	3.3742
OXGR-ITA	2.6389		OXGR-ITA	3.1686
OXGR-ITA	2.7367		OXGR-ITA	4.0327
OXGR-ITA	2.8483		OXGR-ITA	3.3091
OXGR-ITA	2.7692		OXGR-ITA	3.6911
OXGR-ITA	2.7114		OXGR-ITA	3.5611
OXGR-ITA	2.6697		OXGR-ITA	3.3344
OXGR-ITA	2.7713		OXGR-ITA	3.3536
OXGR-ITA	2.6964		OXGR-ITA	3.6993
OXGR-ITA	2.633		OXGR-ITA	3.5671
OXGR-ITA	2.7034		OXGR-ITA	3.1523
OXGR-ITA	2.6347		OXGR-ITA	3.7099
OXGR-ITA	2.859		OXGR-ITA	3.3916
OXGR-ITA	2.8473		OXGR-ITA	3.5764
OXGR-ITA	2.676		OXGR-ITA	3.6295
OXGR-ITA	2.7209		OXGR-ITA	3.2627
OXGR-ITA	2.7579		OXGR-ITA	3.395
OXGR-ITA	2.5858		OXGR-ITA	3.2414
OXGR-ITA	2.6858		OXGR-ITA	3.2571
OXGR-ITA	2.6536		OXGR-ITA	3.4817
OXGR-ITA	2.6634		OXGR-ITA	3.6277
OXGR-ITA	2.6768		OXGR-ITA	3.5816
OXGR-ITA	2.6095		OXGR-ITA	3.2921
OXGR-ITA	2.7333		OXGR-ITA	3.3037
OXGR-ITA	2.7		OXGR-ITA	3.5411
OXGR-ITA	2.8832		OXGR-ITA	3.3761
OXGR-ITA	2.6269		OXGR-ITA	3.4428
OXGR-ITA	2.6648		OXGR-ITA	3.4351
OXGR-ITA	2.8162		OXGR-ITA	3.7369
OXGR-ITA	2.6486		OXGR-ITA	3.6773
OXGR-ITA	2.8453		OXGR-ITA	3.5545
OXGR-ITA	2.6812		OXGR-ITA	3.471
OXGR-ITA	2.7732		OXGR-ITA	3.5502
OXGR-ITA	2.7024		OXGR-ITA	3.4963
OXGR-ITA	2.6976		OXGR-ITA	3.4958
OXGR-ITA	2.8101		OXGR-ITA	3.7101
OXGR-ITA	2.7411		OXGR-ITA	3.4193
OXGR-ITA	2.6951		OXGR-ITA	3.502
OXGR-ITA	2.7586		OXGR-ITA	3.3184
OXGR-ITA	2.7683		OXGR-ITA	3.4134
OXGR-ITA	2.5474		OXGR-ITA	3.2466
OXGR-ITA	2.6247		OXGR-ITA	3.5934
OXGR-ITA	2.7258		OXGR-ITA	3.3097
OXGR-ITA	2.758		OXGR-ITA	3.6219
OXGR-ITA	2.6599		OXGR-ITA	3.4986
OXGR-ITA	2.6597		OXGR-ITA	3.4875
OXGR-ITA	2.6655		OXGR-ITA	3.3834
OXGR-ITA	2.7048		OXGR-ITA	3.541
OXGR-ITA	2.8381		OXGR-ITA	3.4931
OXGR-ITA	2.7213		OXGR-ITA	3.3898
OXGR-ITA	2.7375		OXGR-ITA	3.6269
OXGR-ITA	2.7197		OXGR-ITA	3.5536
OXGR-ITA	2.5545		OXGR-ITA	3.2195
OXGR-ITA	2.7187		OXGR-ITA	3.2513
OXGR-ITA	2.7127		OXGR-ITA	3.7363
OXGR-ITA	2.6712		OXGR-ITA	3.3231
OXGR-ITA	2.6858		OXGR-ITA	3.2327
OXGR-ITA	2.8019		OXGR-ITA	3.5148
OXGR-ITA	2.7137		OXGR-ITA	3.3201
OXGR-ITA	2.6246		OXGR-ITA	3.9957
OXGR-ITA	2.7498		OXGR-ITA	3.6018
OXGR-ITA	2.7981		OXGR-ITA	3.504
OXGR-ITA	2.7038		OXGR-ITA	3.1204
OXGR-ITA	2.7655		OXGR-ITA	3.6993
OXGR-ITA	2.7386		OXGR-ITA	3.587
OXGR-ITA	2.7561		OXGR-ITA	3.3128
OXGR-ITA	2.6639		OXGR-ITA	3.4257
OXGR-ITA	2.893		OXGR-ITA	3.7849
OXGR-ITA	2.7809		OXGR-ITA	3.5201
OXGR-ITA	2.6921		OXGR-ITA	3.3546
OXGR-ITA	2.6118		OXGR-ITA	3.4373
OXGR-ITA	2.7572		OXGR-ITA	3.1971
OXGR-ITA	2.7608		OXGR-ITA	3.2917
OXGR-ITA	2.808		OXGR-ITA	3.5777
OXGR-ITA	2.7677		OXGR-ITA	3.3692
OXGR-ITA	2.6635		OXGR-ITA	3.3714
OXGR-ITA	2.7617		OXGR-ITA	3.5014
OXGR-ITA	2.5643		OXGR-ITA	3.4812
OXGR-ITA	2.6291		OXGR-ITA	3.3416
OXGR-ITA	2.821		OXGR-ITA	3.6945
OXGR-ITA	2.7285		OXGR-ITA	3.5664
OXGR-ITA	2.6461		OXGR-ITA	3.41
OXGR-ITA	2.7969		OXGR-ITA	4.1056
OXGR-ITA	2.7264		OXGR-ITA	3.6671
OXGR-ITA	2.8817		OXGR-ITA	3.4921
OXGR-ITA	2.7434		OXGR-ITA	3.5035
OXGR-ITA	2.5919		OXGR-ITA	3.4673
OXGR-ITA	2.6282		OXGR-ITA	3.5362
OXGR-ITA	2.8012		OXGR-ITA	3.511
OXGR-ITA	2.7513		OXGR-ITA	3.2812
OXGR-ITA	2.7672		OXGR-ITA	3.6314
OXGR-ITA	2.6861		OXGR-ITA	4.0185
OXGR-ITA	2.7091		OXGR-ITA	3.3036
OXGR-ITA	2.8223		OXGR-ITA	3.579
OXGR-ITA	2.7031		OXGR-ITA	3.6897
OXGR-ITA	2.6517		OXGR-ITA	3.4061
OXGR-ITA	2.6723		OXGR-ITA	4.0672
OXGR-ITA	2.5771		OXGR-ITA	3.4193
OXGR-ITA	2.6531		OXGR-ITA	3.4993
OXGR-ITA	2.6872		OXGR-ITA	3.3595
OXGR-ITA	2.6539		OXGR-ITA	3.656
OXGR-ITA	2.6388		OXGR-ITA	3.5569
OXGR-ITA	2.7221		OXGR-ITA	3.827
OXGR-ITA	2.6425		OXGR-ITA	3.4578
OXGR-ITA	2.6906		OXGR-ITA	3.6158
OXGR-ITA	2.778		OXGR-ITA	3.3655
OXGR-ITA	2.7521		OXGR-ITA	3.1661
OXGR-ITA	2.6685		OXGR-ITA	3.3683
OXGR-ITA	2.6782		OXGR-ITA	3.4557
OXGR-ITA	2.7627		OXGR-ITA	3.2552
OXGR-ITA	2.6885		OXGR-ITA	3.2409
OXGR-ITA	2.5419		OXGR-ITA	3.5223
OXGR-ITA	2.7049		OXGR-ITA	3.6961
OXGR-ITA	2.6803		OXGR-ITA	3.0742
OXGR-ITA	2.713		OXGR-ITA	3.3631
OXGR-ITA	2.6133		OXGR-ITA	3.3619
OXGR-ITA	2.8137		OXGR-ITA	3.3471
OXGR-ITA	2.7457		OXGR-ITA	3.8322
OXGR-ITA	2.6406		OXGR-ITA	3.8694
OXGR-ITA	2.5818		OXGR-ITA	3.712
OXGR-ITA	2.7184		OXGR-ITA	3.7641
OXGR-ITA	2.8338		OXGR-ITA	3.6016
OXGR-ITA	2.8079		OXGR-ITA	3.4399
OXGR-ITA	2.7071		OXGR-ITA	3.2326
OXGR-ITA	2.7551		OXGR-ITA	3.4493
OXGR-ITA	2.6675		OXGR-ITA	3.4118
OXGR-ITA	2.8907		OXGR-ITA	3.4787
OXGR-ITA	2.6576		OXGR-ITA	4.2111
OXGR-ITA	2.6848		OXGR-ITA	3.6004
OXGR-ITA	2.684		OXGR-ITA	3.4071
OXGR-ITA	2.8062		OXGR-ITA	3.3965
OXGR-ITA	2.7131		OXGR-ITA	3.718
OXGR-ITA	2.7995		OXGR-ITA	3.3528
OXGR-ITA	2.6064		OXGR-ITA	3.9971
OXGR-ITA	2.6511		OXGR-ITA	3.4031
OXGR-ITA	2.7547		OXGR-ITA	3.3473
OXGR-ITA	2.8397		OXGR-ITA	3.279
OXGR-ITA	2.6901		OXGR-ITA	3.711
OXGR-ITA	2.7188		OXGR-ITA	3.7127
OXGR-ITA	2.8168		OXGR-ITA	3.3604
OXGR-ITA	2.7584		OXGR-ITA	3.4013
OXGR-ITA	2.8095		OXGR-ITA	3.4512
OXGR-ITA	2.8288		OXGR-ITA	3.3115
OXGR-ITA	2.6131		OXGR-ITA	3.7927
OXGR-ITA	2.6395		OXGR-ITA	3.4197
OXGR-ITA	2.6466		OXGR-ITA	3.8883
OXGR-ITA	2.7777		OXGR-ITA	3.5576
OXGR-ITA	2.7188		OXGR-ITA	3.5434
OXGR-ITA	2.6228		OXGR-ITA	3.5749
OXGR-ITA	2.7813		OXGR-ITA	3.8674
OXGR-ITA	2.7049		OXGR-ITA	3.2547
OXGR-ITA	2.8083		OXGR-ITA	3.8094
OXGR-ITA	2.7456		OXGR-ITA	3.5309
OXGR-ITA	2.6214		OXGR-ITA	3.6159
OXGR-ITA	2.6602		OXGR-ITA	4.0587
OXGR-ITA	2.6745		OXGR-ITA	3.4113
OXGR-ITA	2.6966		OXGR-ITA	3.4774
OXGR-ITA	2.8041		OXGR-ITA	4.0162
OXGR-ITA	2.7523		OXGR-ITA	3.6145
OXGR-ITA	2.6176		OXGR-ITA	3.1513
OXGR-ITA	2.8892		OXGR-ITA	3.6588
OXGR-ITA	2.6561		OXGR-ITA	3.414
OXGR-ITA	2.73		OXGR-ITA	3.3317
OXGR-ITA	2.8208		OXGR-ITA	3.6403
OXGR-ITA	2.7168		OXGR-ITA	3.3137
OXGR-ITA	2.699		OXGR-ITA	3.4205
OXGR-ITA	2.6691		OXGR-ITA	3.4048
OXGR-ITA	2.8206		OXGR-ITA	3.3968
OXGR-ITA	2.7145		OXGR-ITA	3.3443
OXGR-ITA	2.6819		OXGR-ITA	3.7231
OXGR-ITA	2.7595		OXGR-ITA	3.6102
OXGR-ITA	2.6854		OXGR-ITA	3.3823
OXGR-ITA	2.7192		OXGR-ITA	3.4676
OXGR-ITA	2.6464		OXGR-ITA	3.534
OXGR-ITA	2.7314		OXGR-ITA	3.4017
OXGR-ITA	2.7732		OXGR-ITA	3.4932
OXGR-ITA	2.6655		OXGR-ITA	3.4695
OXGR-ITA	2.5092		OXGR-ITA	3.7575
OXGR-ITA	2.6841		OXGR-ITA	3.2642
OXGR-ITA	2.6145		OXGR-ITA	3.5361
OXGR-ITA	2.6705		OXGR-ITA	3.3664
OXGR-ITA	2.6686		OXGR-ITA	3.2798
OXGR-ITA	2.7346		OXGR-ITA	3.7635
OXGR-ITA	2.7157		OXGR-ITA	3.3975
OXGR-ITA	2.6784		OXGR-ITA	3.866
OXGR-ITA	2.6818		OXGR-ITA	3.5536
OXGR-ITA	2.7099		OXGR-ITA	3.6468
OXGR-ITA	2.764		OXGR-ITA	3.4123
OXGR-ITA	2.6867		OXGR-ITA	3.371
OXGR-ITA	2.8054		OXGR-ITA	3.8964
OXGR-ITA	2.6932		OXGR-ITA	3.1217
OXGR-ITA	2.6978		OXGR-ITA	3.4659
OXGR-ITA	2.7		OXGR-ITA	3.5525
OXGR-ITA	2.5906		OXGR-ITA	3.4288
OXGR-ITA	2.7035		OXGR-ITA	3.6982
OXGR-ITA	2.6403		OXGR-ITA	3.5429
OXGR-ITA	2.7441		OXGR-ITA	3.7303
OXGR-ITA	2.7232		OXGR-ITA	3.2475
OXGR-ITA	2.7201		OXGR-ITA	3.4673
OXGR-ITA	2.7561		OXGR-ITA	3.3168
OXGR-ITA	2.9425		OXGR-ITA	3.4714
OXGR-ITA	2.7028		OXGR-ITA	3.5883
OXGR-ITA	2.7746		OXGR-ITA	3.6838
OXGR-ITA	2.6675		OXGR-ITA	3.965
OXGR-ITA	2.6621		OXGR-ITA	3.2637
OXGR-ITA	2.7116		OXGR-ITA	4.2234
OXGR-ITA	2.7605		OXGR-ITA	3.3958
OXGR-ITA	2.6615		OXGR-ITA	3.1591
OXGR-ITA	2.6756		OXGR-ITA	3.9005
OXGR-ITA	2.7652		OXGR-ITA	3.4998
OXGR-ITA	2.7744		OXGR-ITA	3.4551
OXGR-ITA	2.6667		OXGR-ITA	3.3745
OXGR-ITA	2.7554		OXGR-ITA	3.5186
OXGR-ITA	2.8772		OXGR-ITA	3.547
OXGR-ITA	2.6254		OXGR-ITA	3.3824
OXGR-ITA	2.7494		OXGR-ITA	3.3375
OXGR-ITA	2.6981		OXGR-ITA	3.7606
OXGR-ITA	2.6648		OXGR-ITA	3.6937
OXGR-ITA	2.629		OXGR-ITA	3.9519
OXGR-ITA	2.7595		OXGR-ITA	3.6748
OXGR-ITA	2.7449		OXGR-ITA	3.3338
OXGR-ITA	2.7544		OXGR-ITA	2.9393
OXGR-ITA	2.7704		OXGR-ITA	3.3283
OXGR-ITA	2.7072		OXGR-ITA	3.2497
OXGR-ITA	2.7024		OXGR-ITA	3.5244
OXGR-ITA	2.8668		OXGR-ITA	3.6407
OXGR-ITA	2.7244		OXGR-ITA	3.4708
OXGR-ITA	2.6069		OXGR-ITA	3.2524
OXGR-ITA	2.63		OXGR-ITA	3.7239
OXGR-ITA	2.8781		OXGR-ITA	3.7042
OXGR-ITA	2.6437		OXGR-ITA	3.4606
OXGR-ITA	2.7261		OXGR-ITA	3.2428
OXGR-ITA	2.6974		OXGR-ITA	3.5855
OXGR-ITA	2.9447		OXGR-ITA	3.6621
OXGR-ITA	2.7013		OXGR-ITA	3.4658
OXGR-ITA	2.6367		OXGR-ITA	3.3822
OXGR-ITA	2.7507		OXGR-ITA	3.7705
OXGR-ITA	2.804		OXGR-ITA	3.5475
OXGR-ITA	2.666		OXGR-ITA	3.4829
OXGR-ITA	2.7399		OXGR-ITA	3.326
OXGR-ITA	3.035		OXGR-ITA	3.2737
OXGR-ITA	2.8479		OXGR-ITA	3.6181
OXGR-ITA	2.7367		OXGR-ITA	3.4957
OXGR-ITA	2.8179		OXGR-ITA	3.2774
OXGR-ITA	2.6069		OXGR-ITA	3.3386
OXGR-ITA	2.6649		OXGR-ITA	3.7014
OXGR-ITA	2.7252		OXGR-ITA	3.5372
OXGR-ITA	2.7862		OXGR-ITA	3.6893
OXGR-ITA	2.6465		OXGR-ITA	3.3462
OXGR-ITA	2.71		OXGR-ITA	3.2381
OXGR-ITA	2.7267		OXGR-ITA	3.2674
OXGR-ITA	2.7613		OXGR-ITA	3.5771
OXGR-ITA	2.733		OXGR-ITA	3.4745
OXGR-ITA	2.5777		OXGR-ITA	3.2969
OXGR-ITA	2.7109		OXGR-ITA	3.1844
OXGR-ITA	2.7162		OXGR-ITA	3.436
OXGR-ITA	2.7518		OXGR-ITA	3.4731
OXGR-ITA	2.8623		OXGR-ITA	3.3836
OXGR-ITA	2.8566		OXGR-ITA	3.183
OXGR-ITA	2.7334		OXGR-ITA	3.5447
OXGR-ITA	2.6716		OXGR-ITA	3.4357
OXGR-ITA	2.6313		OXGR-ITA	3.4325
OXGR-ITA	2.6063		OXGR-ITA	3.7546
OXGR-ITA	2.6632		OXGR-ITA	3.3026
OXGR-ITA	2.8164		OXGR-ITA	3.2685
OXGR-ITA	2.6927		OXGR-ITA	3.4379
OXGR-ITA	2.8049		OXGR-ITA	3.6256
OXGR-ITA	2.8605		OXGR-ITA	3.4379
OXGR-ITA	2.6547		OXGR-ITA	3.4787
OXGR-ITA	2.7345		OXGR-ITA	3.3736
OXGR-ITA	2.7439		OXGR-ITA	3.4251
OXGR-ITA	2.6468		OXGR-ITA	3.5874
OXGR-ITA	2.773		OXGR-ITA	3.3822
OXGR-ITA	2.6369		OXGR-ITA	3.5083
OXGR-ITA	2.7666		OXGR-ITA	3.3676
OXGR-ITA	2.6783		OXGR-ITA	3.3825
OXGR-ITA	2.7567		OXGR-ITA	3.7983
OXGR-ITA	2.6954		OXGR-ITA	3.5399
OXGR-ITA	2.6782		OXGR-ITA	3.581
OXGR-ITA	2.6434		OXGR-ITA	3.3632
OXGR-ITA	2.6525		OXGR-ITA	3.9587
OXGR-ITA	2.8051		OXGR-ITA	3.5729
OXGR-ITA	2.716		OXGR-ITA	3.589
OXGR-ITA	2.6918		OXGR-ITA	3.8732
OXGR-ITA	2.5888		OXGR-ITA	3.5613
OXGR-ITA	2.721		OXGR-ITA	3.1101
OXGR-ITA	2.6297		OXGR-ITA	3.7855
OXGR-ITA	2.5529		OXGR-ITA	3.4188
OXGR-ITA	2.6242		OXGR-ITA	3.3115
OXGR-ITA	2.6959		OXGR-ITA	3.4691
OXGR-ITA	2.6014		OXGR-ITA	3.3212
OXGR-ITA	2.6591		OXGR-ITA	3.6413
OXGR-ITA	2.6563		OXGR-ITA	3.4076
OXGR-ITA	2.6771		OXGR-ITA	3.6186
OXGR-ITA	2.7437		OXGR-ITA	3.5399
OXGR-ITA	2.742		OXGR-ITA	3.5372
OXGR-ITA	2.6571		OXGR-ITA	3.7202
OXGR-ITA	2.7408		OXGR-ITA	3.8605
OXGR-ITA	2.7819		OXGR-ITA	3.4402
OXGR-ITA	2.7314		OXGR-ITA	3.4169
OXGR-ITA	2.7126		OXGR-ITA	3.7584
OXGR-ITA	2.686		OXGR-ITA	3.6032
OXGR-ITA	2.6278		OXGR-ITA	3.6752
OXGR-ITA	2.7697		OXGR-ITA	3.2936
OXGR-ITA	2.9519		OXGR-ITA	3.1861
OXGR-ITA	2.6763		OXGR-ITA	3.6353
OXGR-ITA	2.6479		OXGR-ITA	3.2963
OXGR-ITA	2.7052		OXGR-ITA	3.5044
OXGR-ITA	2.6982		OXGR-ITA	3.3937
OXGR-ITA	2.6524		OXGR-ITA	3.3143
OXGR-ITA	2.6135		OXGR-ITA	3.566
OXGR-ITA	2.7986		OXGR-ITA	3.6592
OXGR-ITA	2.6686		OXGR-ITA	3.3594
OXGR-ITA	2.6993		OXGR-ITA	3.4357
OXGR-ITA	2.7417		OXGR-ITA	3.1263
OXGR-ITA	2.7527		OXGR-ITA	3.6717
OXGR-ITA	3.0051		OXGR-ITA	3.7644
OXGR-ITA	2.6016		OXGR-ITA	3.0716
OXGR-ITA	2.6766		OXGR-ITA	3.1121
OXGR-ITA	2.6534		OXGR-ITA	3.3926
OXGR-ITA	2.8241		OXGR-ITA	3.5059
OXGR-ITA	2.7576		OXGR-ITA	3.4872
OXGR-ITA	2.7138		OXGR-ITA	3.4536
OXGR-ITA	2.6128		OXGR-ITA	3.2015
OXGR-ITA	2.8108		OXGR-ITA	3.2678
OXGR-ITA	2.7226		OXGR-ITA	3.6809
OXGR-ITA	2.6206		OXGR-ITA	3.6271
OXGR-ITA	2.7703		OXGR-ITA	2.9989
OXGR-ITA	2.6484		OXGR-ITA	3.4537
OXGR-ITA	2.6907		OXGR-ITA	3.27
OXGR-ITA	2.8894		OXGR-ITA	3.4173
OXGR-ITA	2.6175		OXGR-ITA	3.5633
OXGR-ITA	2.6919		OXGR-ITA	3.5372
OXGR-ITA	2.6528		OXGR-ITA	3.3975
OXGR-ITA	2.6649		OXGR-ITA	3.6655
OXGR-ITA	2.8626		OXGR-ITA	3.1001
OXGR-ITA	2.7627		OXGR-ITA	3.5711
OXGR-ITA	2.7351		OXGR-ITA	3.0587
OXGR-ITA	2.7279		OXGR-ITA	3.3281
OXGR-ITA	2.6867		OXGR-ITA	3.2551
OXGR-ITA	2.7402		OXGR-ITA	3.5401
OXGR-ITA	2.7447		OXGR-ITA	3.034
OXGR-ITA	2.6466		OXGR-ITA	3.1009
OXGR-ITA	2.7871		OXGR-ITA	3.2537
OXGR-ITA	2.7792		OXGR-ITA	3.536
OXGR-ITA	2.8743		OXGR-ITA	3.4821
OXGR-ITA	2.6549		OXGR-ITA	3.8438
OXGR-ITA	2.7129		OXGR-ITA	3.4909
OXGR-ITA	2.6988		OXGR-ITA	3.2503
OXGR-ITA	2.6286		OXGR-ITA	2.9663
OXGR-ITA	2.6405		OXGR-ITA	3.5712
OXGR-ITA	2.707		OXGR-ITA	3.0959
OXGR-ITA	2.8119		OXGR-ITA	3.5896
OXGR-ITA	2.7658		OXGR-ITA	3.4447
OXGR-ITA	2.7479		OXGR-ITA	3.4043
OXGR-ITA	2.722		OXGR-ITA	3.5158
OXGR-ITA	2.6654		OXGR-ITA	3.4347
OXGR-ITA	2.644		OXGR-ITA	3.3298
OXGR-ITA	2.722		OXGR-ITA	3.7648
OXGR-ITA	2.84		OXGR-ITA	3.4477
OXGR-ITA	2.9094		OXGR-ITA	3.8031
OXGR-ITA	2.9024		OXGR-ITA	3.2396
OXGR-ITA	2.7073		OXGR-ITA	3.5713
OXGR-ITA	2.9113		OXGR-ITA	3.4631
OXGR-ITA	2.9214		OXGR-ITA	3.2301
OXGR-ITA	2.7961		OXGR-ITA	3.3736
OXGR-ITA	2.801		OXGR-ITA	3.2816
OXGR-ITA	2.7736		OXGR-ITA	3.359
OXGR-ITA	2.7576		OXGR-ITA	3.1584
OXGR-ITA	2.8233		OXGR-ITA	3.0476
OXGR-ITA	2.6883		OXGR-ITA	3.5292
OXGR-ITA	2.7719		OXGR-ITA	3.0698
OXGR-ITA	2.7186		OXGR-ITA	3.7206
OXGR-ITA	2.7831		OXGR-ITA	3.0219
OXGR-ITA	2.7387		OXGR-ITA	3.0057
OXGR-ITA	2.7207		OXGR-ITA	3.2707
OXGR-ITA	2.7159		OXGR-ITA	3.8066
OXGR-ITA	2.8699		OXGR-ITA	3.7451
OXGR-ITA	2.6917		OXGR-ITA	3.5497
OXGR-ITA	2.7024		OXGR-ITA	3.5298
OXGR-ITA	2.8394		OXGR-ITA	3.5543
OXGR-ITA	2.6341		OXGR-ITA	3.2594
OXGR-ITA	2.5951		OXGR-ITA	3.3843
OXGR-ITA	2.8007		OXGR-ITA	3.8083
OXGR-ITA	2.6425		OXGR-ITA	3.6151
OXGR-ITA	2.743		OXGR-ITA	3.3885
OXGR-ITA	2.7251		OXGR-ITA	3.7413
OXGR-ITA	2.7655		OXGR-ITA	3.5462
OXGR-ITA	2.7918		OXGR-ITA	3.2842
OXGR-ITA	2.6738		OXGR-ITA	3.8251
OXGR-ITA	2.9708		OXGR-ITA	3.4022
OXGR-ITA	2.8949		OXGR-ITA	3.1779
OXGR-ITA	2.8649		OXGR-ITA	3.6604
OXGR-ITA	2.6443		OXGR-ITA	3.4251
OXGR-ITA	2.7621		OXGR-ITA	3.6288
OXGR-ITA	2.7529		OXGR-ITA	3.4275
OXGR-ITA	2.7363		OXGR-ITA	3.6483
OXGR-ITA	2.6938		OXGR-ITA	3.3079
OXGR-ITA	2.7663		OXGR-ITA	3.4398
OXGR-ITA	2.6938		OXGR-ITA	3.3616
OXGR-ITA	2.7687		OXGR-ITA	3.5838
OXGR-ITA	2.769		OXGR-ITA	3.2932
OXGR-ITA	2.7065		OXGR-ITA	3.502
OXGR-ITA	2.7168		OXGR-ITA	3.4881
OXGR-ITA	2.7141		OXGR-ITA	3.6441
OXGR-ITA	2.9192		OXGR-ITA	3.5382
OXGR-ITA	2.6978		OXGR-ITA	3.7788
OXGR-ITA	2.719		OXGR-ITA	3.2082
OXGR-ITA	2.8904		OXGR-ITA	3.4695
OXGR-ITA	2.7604		OXGR-ITA	3.2441
OXGR-ITA	2.8885		OXGR-ITA	3.3723
OXGR-ITA	2.7715		OXGR-ITA	3.0369
OXGR-ITA	2.8022		OXGR-ITA	3.3033
OXGR-ITA	2.7054		OXGR-ITA	3.8966
OXGR-ITA	2.7528		OXGR-ITA	3.4441
OXGR-ITA	2.6111		OXGR-ITA	3.7638
OXGR-ITA	2.6675		OXGR-ITA	3.2529
OXGR-ITA	2.7701		OXGR-ITA	3.4737
OXGR-ITA	2.701		OXGR-ITA	3.5611
OXGR-ITA	2.6606		OXGR-ITA	4.0245
OXGR-ITA	2.7175		OXGR-ITA	3.5672
OXGR-ITA	2.6782		OXGR-ITA	3.4257
OXGR-ITA	2.7076		OXGR-ITA	3.4654
OXGR-ITA	2.6709		OXGR-ITA	3.2423
OXGR-ITA	2.7247		OXGR-ITA	3.405
OXGR-ITA	2.7095		OXGR-ITA	3.4535
OXGR-ITA	2.9237		OXGR-ITA	3.3126
OXGR-ITA	2.642		OXGR-ITA	3.324
OXGR-ITA	2.8395		OXGR-ITA	3.5414
OXGR-ITA	2.807		OXGR-ITA	3.2411
OXGR-ITA	2.8413		OXGR-ITA	3.6021
OXGR-ITA	2.7417		OXGR-ITA	3.7185
OXGR-ITA	2.7969		OXGR-ITA	3.2926
OXGR-ITA	2.6091		OXGR-ITA	3.746
OXGR-ITA	2.6836		OXGR-ITA	3.3838
OXGR-ITA	2.8087		OXGR-ITA	3.4968
OXGR-ITA	2.7347		OXGR-ITA	3.612
OXGR-ITA	2.6317		OXGR-ITA	3.6896
OXGR-ITA	2.7038		OXGR-ITA	3.4435
OXGR-ITA	2.6831		OXGR-ITA	3.4294
OXGR-ITA	2.744		OXGR-ITA	3.891
OXGR-ITA	2.7613		OXGR-ITA	3.5033
OXGR-ITA	2.6185		OXGR-ITA	3.1477
OXGR-ITA	2.7174		OXGR-ITA	3.587
OXGR-ITA	2.7146		OXGR-ITA	3.3083
OXGR-ITA	2.7988		OXGR-ITA	3.91
OXGR-ITA	2.6557		OXGR-ITA	3.4155
OXGR-ITA	2.7623		OXGR-ITA	2.9958
OXGR-ITA	2.8887		OXGR-ITA	3.0132
OXGR-ITA	2.7926		OXGR-ITA	3.6472
OXGR-ITA	2.6554		OXGR-ITA	3.2087
OXGR-ITA	2.6715		OXGR-ITA	3.6193
OXGR-ITA	2.7487		OXGR-ITA	3.3763
OXGR-ITA	2.6216		OXGR-ITA	3.7334
OXGR-ITA	2.6283		OXGR-ITA	3.3589
OXGR-ITA	2.7003		OXGR-ITA	3.1172
OXGR-ITA	2.869		OXGR-ITA	3.6347
OXGR-ITA	2.6892		OXGR-ITA	3.3729
OXGR-ITA	2.6876		OXGR-ITA	3.6262
OXGR-ITA	2.768		OXGR-ITA	3.4774
OXGR-ITA	2.5698		OXGR-ITA	3.4864
OXGR-ITA	2.8229		OXGR-ITA	3.3608
OXGR-ITA	2.8099		OXGR-ITA	3.4632
OXGR-ITA	2.752		OXGR-ITA	3.4178
OXGR-ITA	2.6796		OXGR-ITA	3.5329
OXGR-ITA	2.6995		OXGR-ITA	3.4995
OXGR-ITA	2.6889		OXGR-ITA	3.6241
OXGR-ITA	2.6969		OXGR-ITA	3.2651
OXGR-ITA	2.7191		OXGR-ITA	3.4123
OXGR-ITA	2.7438		OXGR-ITA	3.3806
OXGR-ITA	2.7286		OXGR-ITA	3.4733
OXGR-ITA	2.7471		OXGR-ITA	3.2557
OXGR-ITA	2.8409		OXGR-ITA	3.3087
OXGR-ITA	2.7976		OXGR-ITA	3.3545
OXGR-ITA	2.909		OXGR-ITA	3.2499
OXGR-ITA	2.8671		OXGR-ITA	3.4306
OXGR-ITA	2.6617		OXGR-ITA	3.5608
OXGR-ITA	2.7531		OXGR-ITA	3.0476
OXGR-ITA	2.8394		OXGR-ITA	3.3519
OXGR-ITA	2.6247		OXGR-ITA	3.3058
OXGR-ITA	2.6657		OXGR-ITA	3.3083
OXGR-ITA	2.611		OXGR-ITA	3.5179
OXGR-ITA	2.7082		OXGR-ITA	3.2828
OXGR-ITA	2.7156		OXGR-ITA	3.3118
OXGR-ITA	2.5566		OXGR-ITA	3.689
OXGR-ITA	2.7508		OXGR-ITA	3.391
OXGR-ITA	2.7024		OXGR-ITA	3.643
OXGR-ITA	2.7549		OXGR-ITA	3.5698
OXGR-ITA	2.6657		OXGR-ITA	3.6154
OXGR-ITA	2.7494		OXGR-ITA	3.3116
OXGR-ITA	2.8475		OXGR-ITA	3.532
OXGR-ITA	2.7887		OXGR-ITA	3.3629
OXGR-ITA	2.6416		OXGR-ITA	3.7513
OXGR-ITA	2.7092		OXGR-ITA	3.3024
OXGR-ITA	2.6622		OXGR-ITA	3.7479
OXGR-ITA	2.7342		OXGR-ITA	3.5158
OXGR-ITA	2.7622		OXGR-ITA	3.5512
OXGR-ITA	2.8979		OXGR-ITA	3.2166
OXGR-ITA	2.6372		OXGR-ITA	3.4481
OXGR-ITA	2.7036		OXGR-ITA	3.0761
OXGR-ITA	2.8159		OXGR-ITA	3.3198
OXGR-ITA	2.6161		OXGR-ITA	3.6089
OXGR-ITA	2.7465		OXGR-ITA	3.2255
OXGR-ITA	2.7576		OXGR-ITA	3.4175
OXGR-ITA	2.7129		OXGR-ITA	3.3525
OXGR-ITA	2.8405		OXGR-ITA	3.7939
OXGR-ITA	2.8197		OXGR-ITA	3.8186
OXGR-ITA	2.7824		OXGR-ITA	3.6136
OXGR-ITA	2.7489		OXGR-ITA	4.1119
OXGR-ITA	2.7103		OXGR-ITA	3.1955
OXGR-ITA	2.8142		OXGR-ITA	3.6897
OXGR-ITA	2.6222		OXGR-ITA	3.3209
OXGR-ITA	2.8987		OXGR-ITA	3.3881
OXGR-ITA	2.6691		OXGR-ITA	3.312
OXGR-ITA	2.6403		OXGR-ITA	3.3776
OXGR-ITA	2.8277		OXGR-ITA	3.579
OXGR-ITA	2.7717		OXGR-ITA	3.4027
OXGR-ITA	2.6406		OXGR-ITA	3.473
OXGR-ITA	2.6039		OXGR-ITA	3.1694
OXGR-ITA	2.6268		OXGR-ITA	3.8999
OXGR-ITA	2.811		OXGR-ITA	3.7684
OXGR-ITA	2.7425		OXGR-ITA	3.9554
OXGR-ITA	2.7427		OXGR-ITA	3.3214
OXGR-ITA	2.6313		OXGR-ITA	3.2071
OXGR-ITA	2.7435		OXGR-ITA	3.5004
OXGR-ITA	2.6852		OXGR-ITA	3.4906
OXGR-ITA	2.631		OXGR-ITA	3.5696
OXGR-ITA	2.6716		OXGR-ITA	3.5311
OXGR-ITA	2.7544		OXGR-ITA	3.284
OXGR-ITA	2.6403		OXGR-ITA	3.77
OXGR-ITA	2.5877		OXGR-ITA	3.421
OXGR-ITA	2.741		OXGR-ITA	3.2964
OXGR-ITA	2.6409		OXGR-ITA	3.7288
OXGR-ITA	2.5913		OXGR-ITA	3.5579
OXGR-ITA	2.6872		OXGR-ITA	3.4652
OXGR-ITA	2.8537		OXGR-ITA	3.484
OXGR-ITA	2.6574		OXGR-ITA	3.5015
OXGR-ITA	2.6365		OXGR-ITA	3.5612
OXGR-ITA	2.6711		OXGR-ITA	3.4885
OXGR-ITA	2.7117		OXGR-ITA	3.288
OXGR-ITA	2.7125		OXGR-ITA	3.381
OXGR-ITA	2.6742		OXGR-ITA	3.2494
OXGR-ITA	2.7461		OXGR-ITA	3.4968
OXGR-ITA	2.8481		OXGR-ITA	3.3682
OXGR-ITA	2.5965		OXGR-ITA	3.2538
OXGR-ITA	2.9458		OXGR-ITA	3.4925
OXGR-ITA	2.661		OXGR-ITA	3.5539
OXGR-ITA	2.7074		OXGR-ITA	3.4632
OXGR-ITA	2.7115		OXGR-ITA	3.4331
OXGR-ITA	2.6334		OXGR-ITA	3.4309
OXGR-ITA	2.7046		OXGR-ITA	3.526
OXGR-ITA	2.7144		OXGR-ITA	3.4129
OXGR-ITA	2.6299		OXGR-ITA	3.4171
OXGR-ITA	2.7309		OXGR-ITA	3.461
OXGR-ITA	2.7875		OXGR-ITA	3.8252
OXGR-ITA	2.8134		OXGR-ITA	3.6
OXGR-ITA	2.6923		OXGR-ITA	3.5276
OXGR-ITA	2.6301		OXGR-ITA	3.7301
OXGR-ITA	2.6274		OXGR-ITA	3.5849
OXGR-ITA	2.6724		OXGR-ITA	3.5819
OXGR-ITA	2.6593		OXGR-ITA	3.1742
OXGR-ITA	2.752		OXGR-ITA	3.2213
OXGR-ITA	2.6835		OXGR-ITA	3.4619
OXGR-ITA	2.6073		OXGR-ITA	4.0332
OXGR-ITA	2.6984		OXGR-ITA	3.5053
OXGR-ITA	2.7656		OXGR-ITA	3.7926
OXGR-ITA	2.7453		OXGR-ITA	3.5666
OXGR-ITA	2.6924		OXGR-ITA	3.7202
OXGR-ITA	2.7525		OXGR-ITA	3.4058
OXGR-ITA	2.7717		OXGR-ITA	3.5455
OXGR-ITA	2.7603		OXGR-ITA	3.3524
OXGR-ITA	2.7672		OXGR-ITA	3.2026
OXGR-ITA	2.7075		OXGR-ITA	3.4637
OXGR-ITA	2.7307		OXGR-ITA	3.443
OXGR-ITA	2.6711		OXGR-ITA	3.4016
OXGR-ITA	2.6607		OXGR-ITA	3.1441
OXGR-ITA	2.8582		OXGR-ITA	3.3738
OXGR-ITA	2.7758		OXGR-ITA	3.7972
OXGR-ITA	2.6687		OXGR-ITA	3.3806
OXGR-ITA	2.6247		OXGR-ITA	3.5657
OXGR-ITA	2.6389		OXGR-ITA	3.4113
OXGR-ITA	2.709		OXGR-ITA	3.3408
OXGR-ITA	2.6281		OXGR-ITA	3.4425
[truncated: 228,495+ more rows]
