# Supplementary material for: Molecular architecture of OXGR1 reveals an evolutionary conserved mechanisms for metabolite surveillance
Source: EMBO J. 2026 Jun 3;45(14):4931–55. doi: 10.1038/s44318-026-00823-y (PMC13372822; doi:10.1038/s44318-026-00823-y)
Supplement: Supplementary file 6 — Source data Fig. 4 [file 44318_2026_823_MOESM6_ESM.zip › Source data Fig. 4/Fig. 4E/Fig. 4E-pEC50 F113W four ligands.xlsx]

## Sheet: Sheet1
		OXGR1-WT			OXGR1-F113W									OXGR1-WT			OXGR1-F113W
Ligand		pEC50			pEC50							Ligand		pEC50			pEC50
AKG		4.083	4.474	4.526	5.148	5.085	5.024					SUC		3.127	2.998	3.196	3.411	2.956	3.104
ITA		4.555	4.26	4.35	4.613	4.77	4.648					MA		2.825	2.547	2.81	2.767	3.066	3.351
two-way analysis of variance (ANOVA)												two-way analysis of variance (ANOVA)
Sidak's multiple comparisons test			Mean Diff.	95.00% CI of diff.		Significant?	Summary	Adjusted P Value				Sidak's multiple comparisons test			Mean Diff.	95.00% CI of diff.		Significant?	Summary	Adjusted P Value
WT vs. F1113W												WT vs. F1113W
AKG			-0.7247	-1.259 to -0.1906		Yes	*	0.0182				SUC			-0.05	-0.5167 to 0.4167		No	ns	0.95
ITA			-0.2887	-0.8227 to 0.2454		No	ns	0.2483				MA			-0.334	-0.8007 to 0.1327		No	ns	0.1632
AKG
raw data	WT			F113W				response	WT			F113W
-2								-2
-2.5								-2.5
-3	52.4282	49.96	54.0834	14.3808	18.4952	18.624		-3	96.1716	90.9289	99.6875	27.7197	40.8749	41.2867
-3.5	55.1278	52.6638	54.9	23.5022	20.3004	25.2412		-3.5	101.906	96.6721	101.422	56.8841	46.6468	62.4443
-4	39.1664	50.6744	47.1036	32.2108	28.0218	36.6238		-4	68.0021	92.4464	84.8616	84.7287	71.3349	98.8386
-4.5	23.6808	25.5236	30.7676	27.8606	25.4164	24.1916		-4.5	35.109	39.0233	50.1621	70.8195	63.0045	59.0883
-5	18.9396	14.3752	20.2216	9.2362	10.0706	12.763		-5	25.0382	15.3429	27.7613	11.2705	13.9384	22.547
-5.5	6.0228	8.1728	7.2604	7.8594	8.0422	10.8046		-5.5	-2.39855	2.16829	0.230254	6.86836	7.45284	16.2852
-6	24.0196	5.4612	8.4124	6.8488	5.15	8.2238		-6	35.8286	-3.59145	2.67723	3.63711	-1.79457	8.03348
-6.5	13.141	7.6242	7.0222	3.2948	5.9022	7.9368		-6.5	12.7213	1.003	-0.27571	-7.72632	0.610483	7.11584
ITA
raw data	WT			F113W				response	WT			F113W
-2								-2
-2.5								-2.5
-3	40.9076	45.2266	41.3448	26.8808	23.0996	19.2292		-3	92.1633	103.459	93.3067	79.6265	66.0973	52.2489
-3.5	36.6424	46.6066	48.4634	28.6412	29.834	27.6666		-3.5	81.0086	107.068	111.924	85.9253	90.1931	82.4381
-4	33.8198	34.0028	40.0434	24.9742	27.2538	22.9716		-4	73.6268	74.1054	89.9031	72.8046	80.9611	65.6393
-4.5	19.7506	26.055	29.6178	21.1536	21.2374	14.3132		-4.5	36.832	53.3197	62.6374	59.1345	59.4343	34.6594
-5	17.2286	8.342	11.8296	9.8032	9.2828	6.8568		-5	30.2363	6.99549	16.1165	18.5225	16.6605	7.98018
-5.5	6.07	4.4994	6.432	4.588	5.4958	4.868		-5.5	1.0536	-3.05394	2.00033	-0.13763	3.11049	0.864212
-6	5.0504	4.6652	14.3616	5.3326	6.6956	1.419		-6	-1.61292	-2.62032	22.7384	2.52656	7.40341	-11.4764
-6.5	2.1668	16.5274	21.9952	8.4804	3.157	2.943		-6.5	-9.15431	28.4025	42.7023	13.7895	-5.25778	-6.02348
SUC
raw data	WT			H114A				response	WT			H114A
-2	42.0664	47.2962	46.9324	43.2671	41.0044	37.4674		-2	91.8837	104.497	103.62	89.3982	84.3973	76.5798
-2.5	42.8288	45.3035	44.0974	29.2684	18.6014	21.7589		-2.5	93.7223	99.6908	96.7821	58.4583	34.882	41.8607
-3	30.7067	32.5766	39.5408	13.1718	8.5864	8.93404		-3	64.4863	68.996	85.7923	22.8815	12.7469	13.5152
-3.5	12.4543	8.71876	15.7462	3.28404	3.11676	0.15504		-3.5	20.4651	11.4558	28.4047	1.0276	0.657874	-5.88813
-4	3.42892	4.74696	3.02536	1.8472	5.25824	2.50456		-4	-1.30224	1.87661	-2.27555	-2.14811	5.39098	-0.69521
-4.5	2.5852	6.52792	6.58548	2.9728	1.0948	2.24148		-4.5	-3.33713	6.17193	6.31075	0.339693	-3.81107	-1.27667
-5	6.2972	3.19616	5.26352	1.496	4.37152	6.03016		-5	5.61547	-1.86361	3.12245	-2.92433	3.43115	7.09708
-5.5	1.09864	5.05952	5.74844	4.13924	4.66436	3.39632		-5.5	-6.92241	2.63044	4.29198	2.91776	4.07838	1.27576
MA
raw data	WT			H114A				response	WT			H114A
-2	27.4298	30.3106	30.3298	29.5721	27.1811	24.7059		-2	88.9251	99.9632	100.037	86.0953	78.7426	71.1306
-2.5	26.4096	21.1512	23.6324	18.9062	13.344	17.2685		-2.5	85.0161	64.868	74.375	53.2952	36.1901	48.2588
-3	16.2378	14.5942	19.0858	7.53828	6.6706	4.67296		-3	46.0418	39.7441	56.9542	18.3361	15.6677	9.52452
-3.5	4.6618	5.4036	9.2916	4.04716	4.20288	0.69384		-3.5	1.68706	4.52934	19.4266	7.60003	8.07891	-2.71224
-4	2.0792	3.0262	4.2318	4.13972	2.07088	0.56116		-4	-8.20845	-4.57992	0.039466	7.88468	1.52249	-3.12026
-4.5	5.0088	6.8658	7.9092	4.7122	3.984	2.65032		-4.5	3.01662	10.1319	14.1298	9.64519	7.4058	3.30441
-5	4.1048	7.0844	6.696	5.72504	1.94448	2.5636		-5	-0.44715	10.9695	9.48132	12.7599	1.13378	3.03773
-5.5	5.8448	1.5552	6.8878	7.97988	3.76072	4.79004		-5.5	6.21985	-10.2162	10.2162	19.6941	6.71916	9.88457
