# Supplementary material for: Molecular architecture of OXGR1 reveals an evolutionary conserved mechanisms for metabolite surveillance
Source: EMBO J. 2026 Jun 3;45(14):4931–55. doi: 10.1038/s44318-026-00823-y (PMC13372822; doi:10.1038/s44318-026-00823-y)
Supplement: Supplementary file 7 — Source data Fig. 5 [file 44318_2026_823_MOESM7_ESM.zip]

Archive with 4 entries (2 files):
- Source data Fig. 5/
- Source data Fig. 5/Fig. 5G/
- Source data Fig. 5/Fig. 5G/Fig. 5G-SUCR1 Mutants Calcium assays(1).xlsx
- Source data Fig. 5/Fig. 5G/Fig. 5G-SUCR1 Mutants Calcium assays.xlsx
