# Supplementary material for: Molecular architecture of OXGR1 reveals an evolutionary conserved mechanisms for metabolite surveillance
Source: EMBO J. 2026 Jun 3;45(14):4931–55. doi: 10.1038/s44318-026-00823-y (PMC13372822; doi:10.1038/s44318-026-00823-y)
Supplement: Supplementary file 7 — Source data Fig. 5 [file 44318_2026_823_MOESM7_ESM.zip › Source data Fig. 5/Fig. 5G/Fig. 5G-SUCR1 Mutants Calcium assays.xlsx]

## Sheet: Sheet1
raw data									response
WT	ITA			SUC					WT	ITA			SUC
-2				76.5414	80.8265	64.8002			-2				94.6106	100.348	78.8908
-2.5				81.1947	80.016	80.4894			-2.5				100.841	99.2627	99.8965
-3	25.9051	26.1828	23.903	67.32	79.4928	74.2778			-3	26.8154	27.1871	24.1348	82.2645	98.5621	91.58
-3.5	10.0045	23.7583	22.7427	73.0034	51.814	72.52			-3.5	5.52655	23.941	22.5813	89.8738	61.5039	89.2265
-4	11.3126	15.362	8.65252	45.9012	61.1417	56.3969			-4	7.2779	12.6996	3.7164	53.5874	73.9925	67.6399
-4.5	14.2527	11.0957	11.4182	30.3364	30.0799	35.8849			-4.5	11.2143	6.98753	7.41934	32.7483	32.4048	40.177
-5	7.14948	17.0754	4.47984	16.2074	15.623	14.8601			-5	1.70403	14.9935	-1.87026	13.8314	13.049	12.0276
-5.5	6.67456	10.0618	5.8488	7.05928		4.6942			-5.5	1.06818	5.60319	-0.03741	1.58326	-7.86818	-1.58327
-6	11.9872	12.0878	4.6388						-6	8.18105	8.31574	-1.65744
-6.5	9.78044	4.88788	7.2132						-6.5	5.22654	-1.32395	1.78934
L102F	ITA			SUC					L102F	ITA			SUC
-2				84.0032	94.6972	102.404			-2				89.1553	101.113	109.731
-2.5				77.0544	96.0889	105.663			-2.5				81.3851	102.67	113.375
-3	66.8192	59.5754	54.214	67.5706	81.0176	91.1443			-3	69.94	61.8399	55.8446	70.7801	85.8168	97.1406
-3.5	60.5098	72.7246	77.4346	47.2219	58.4514	60.059			-3.5	62.8847	76.5435	81.8103	48.0261	60.583	62.3807
-4	40.77	60.1239	43.3471	26.8657	36.0346	36.4803			-4	40.8114	62.4532	43.6932	25.2635	35.5163	36.0147
-4.5	30.2503	38.9506	29.664	11.2863	18.7862	24.167			-4.5	29.0482	38.777	28.3927	7.84244	16.2289	22.2458
-5	23.1151	20.2116	17.3552	4.48844	5.76124	7.4612			-5	21.0696	17.8229	14.6288	0.241027	1.66429	3.5652
-5.5	12.3693	6.84244	11.5982	1.56848	5.66088	5.58932			-5.5	9.05347	2.8733	8.19124	-3.0241	1.55206	1.47204
-6	5.41688	2.50516	3.82152						-6	1.27922	-1.9767	-0.50473
-6.5	4.74132	2.17116	4.9054						-6.5	0.5238	-2.35018	0.707276
F175L	ITA			SUC					F175L	ITA			SUC
-2				96.0089	111.423	114.777			-2				88.8455	103.936	107.219
-2.5				88.7588	113.032	114.379			-2.5				81.7478	105.51	106.83
-3	53.8772	59.9826	52.8686	6.86016	112.467	113.346			-3	47.5997	53.5768	46.6124	1.57147	104.957	105.818
-3.5	72.9768	23.0322	70.5975	75.3797	105.144	107.793			-3.5	66.2977	17.4034	63.9684	68.6501	97.7884	100.381
-4	52.6116	37.2105	35.5285	69.0655	85.6151	91.5967			-4	46.3607	31.2835	29.6369	62.4687	78.6702	84.526
-4.5	7.4798	6.9074	29.9223	47.5761	69.5955	70.0654			-4.5	2.17808	1.61772	24.1486	41.4311	62.9875	63.4475
-5	5.28272	4.21692	5.15676	17.8262	23.4046	26.3323			-5	0.027202	-1.01618	-0.09611	12.3069	17.7679	20.6341
-5.5	10.7755	10.448	10.2299	2.58472	5.3356	7.84448			-5.5	5.40445	5.08382	4.87036	-2.61406	0.07897	2.53509
-6	2.10576	10.8585	8.34448						-6	-3.08295	5.48571	3.02457
-6.5	2.97572	4.98688	5.53772						-6.5	-2.23128	-0.26242	0.27684
F285A-L102F	ITA			SUC					F285A-L102F	ITA			SUC
-2				89.9554	77.7906	75.5298			-2				111.143	95.8496	93.0074
-2.5				87.1562	78.7379	66.4608			-2.5				107.624	97.0405	81.606
-3	47.4341	50.3396	48.5512	55.6498	48.1386	49.2566			-3	57.686	61.3388	59.0904	68.0147	58.5717	59.9772
-3.5	58.9695	65.5534	59.0333	40.1646	37.8287	42.7928			-3.5	72.1881	80.4652	72.2683	48.5469	45.6102	51.851
-4	46.9109	60.4858	61.612	25.144	11.2454	19.2815			-4	57.0282	74.0943	75.5102	29.6633	12.1902	22.293
-4.5	21.7196	30.7405	25.6338	7.08456	8.0482	7.58264			-4.5	25.3582	36.6991	30.2791	6.95927	8.17075	7.58545
-5	26.4236	10.1505	6.81596	2.4656	4.05092	3.90928			-5	31.272	10.8137	6.6216	1.1524	3.14544	2.96737
-5.5	10.1502	7.33224	5.50832	2.40844	1.71164	0.52676			-5.5	10.8133	7.27065	4.97765	1.08054	0.204535	-1.28507
-6	1.2122	14.5045	5.07028						-6	-0.42335	16.2875	4.42696
-6.5	7.52268	9.87904	13.738						-6.5	7.51007	10.4724	15.3239
L102F-F175L	ITA			SUC					L102F-F175L	ITA			SUC
-2				64.9244	60.3002	52.0932			-2				110.202	102.094	87.7042
-2.5				61.4498	55.6794	48.4562			-2.5				104.11	93.9921	81.3273
-3	40.373	39.0136	37.3956	58.015	53.6704	40.4864			-3	67.1546	64.7711	61.9342	98.0872	90.4696	67.3534
-3.5	44.4276	46.7496	38.9932	40.31	35.7478	29.5784			-3.5	74.2637	78.335	64.7353	67.0441	59.045	48.2279
-4	38.1712	38.0482	29.0476	26.814	18.391	9.7304			-4	63.2941	63.0784	47.2972	43.3809	28.6125	13.4274
-4.5	25.8858	21.9082	21.8654	7.1782	3.7946	2.8018			-4.5	41.7535	34.7793	34.7043	8.95249	3.01985	1.27913
-5	9.584	12.4254	8.691	1.6284	1.213	2.2328			-5	13.1707	18.1527	11.605	-0.77825	-1.5066	0.281471
-5.5	9.5784	7.402	6.162	3.0864	1.3864	1.744			-5.5	13.1609	9.34489	7.17073	1.77813	-1.20256	-0.57557
-6	2.3852	2.5844	3.0686						-6	0.548682	0.897949	1.74692
-6.5	5.098	3.75	2.6332						-6.5	5.30517	2.94165	0.983513
	SUCR1	Calcium assay
		SUC						ITA
		EC50 (μM)			Emax			EC50 (μM)			Emax
	WT	62.77	42.94	30.21	100.841	99.2627	99.8965	>1000			26.8154	27.1871	24.1348
	L102F	245.1	211.3	239.3	89.1553	101.113	109.731	57.84	22.18	42.74	62.8847	76.5435	81.8103
	F175L	11.87	20.75	20.48	88.8455	103.936	107.219	67.33	888.9	60.94	47.5997	53.5768	46.6124
	F285A-L102F	510.7	554.9	308.4	111.143	95.8496	93.0074	28.61	34.95	36.12	57.686	61.3388	59.0904
	L102F-F175L	172.7	217.3	316.5	110.202	102.094	87.7042	28.2	30.05	34.5	74.2637	78.335	64.7353
