# Supplementary material for: Molecular architecture of OXGR1 reveals an evolutionary conserved mechanisms for metabolite surveillance
Source: EMBO J. 2026 Jun 3;45(14):4931–55. doi: 10.1038/s44318-026-00823-y (PMC13372822; doi:10.1038/s44318-026-00823-y)
Supplement: Supplementary file 8 — Source data Fig. 6 [file 44318_2026_823_MOESM8_ESM.zip]

Archive with 8 entries (4 files):
- Source data Fig. 6/
- Source data Fig. 6/Fig. 6B/
- Source data Fig. 6/Fig. 6B/Fig. 6B-OXGR1 motif Mutants Calcium assays.xlsx
- Source data Fig. 6/Fig. 6C/
- Source data Fig. 6/Fig. 6C/Fig. 6C-OXGR1 F130D TM6 open distance RMSD ITA.xlsx
- Source data Fig. 6/Fig. 6E/
- Source data Fig. 6/Fig. 6E/Fig. 6E-OXGR1 activation Mutants AKG ITA Calcium assays(1).xlsx
- Source data Fig. 6/Fig. 6E/Fig. 6E-OXGR1 activation Mutants AKG ITA Calcium assays.xlsx
