# Supplementary material for: Molecular architecture of OXGR1 reveals an evolutionary conserved mechanisms for metabolite surveillance
Source: EMBO J. 2026 Jun 3;45(14):4931–55. doi: 10.1038/s44318-026-00823-y (PMC13372822; doi:10.1038/s44318-026-00823-y)
Supplement: Supplementary file 8 — Source data Fig. 6 [file 44318_2026_823_MOESM8_ESM.zip › Source data Fig. 6/Fig. 6B/Fig. 6B-OXGR1 motif Mutants Calcium assays.xlsx]

## Sheet: Sheet1
raw data	ITA														ITA
Ligand Log[M]	WT			F130E			F130D			L299P
-3	40.9076	45.2266	41.3448	0.8634	5.66152	3.7694	2.24244	1.54584	6.1942	-17.391	-6.56459	12.0939
-3.5	36.6424	46.6066	48.4634	3.96192	2.92452	4.71368	0.91668	1.05064	3.55284	-14.0044	-6.89944	-11.7276
-4	33.8198	34.0028	40.0434	3.75372	6.27204	3.0748	4.1234	4.59136	6.92464	0.768191	-9.37485	8.3453
-4.5	19.7506	26.055	29.6178	5.94388	3.20148	4.09348	1.51496	5.38776	6.90552	10.5199	-10.1575	-0.92361
-5	17.2286	8.342	11.8296	4.55528	5.06884	1.30228	6.36328	7.59032	7.65768	-4.95455	4.25109	-1.9204
-5.5	6.07	4.4994	6.432	8.25916	2.59212	2.4378	2.37644	6.18976	3.45596	-6.88582	9.15713	-9.75838
-6	5.0504	4.6652	14.3616	6.58848	1.20308	2.31296	4.09048	6.06764	8.96312	4.0788	-10.0163	8.7006
-6.5	2.1668	16.5274	21.9952	3.82364	0.71532	5.51152	4.40072	8.04504	5.91004	7.58214	17.3086	7.72426
response	ITA
Ligand Log[M]	WT			F130E			F130D			L299P
-3	92.1633	103.459	93.3067	-11.6165	0.204251	-4.45722	-8.21907	-9.93523	1.51657	2.7488	4.9732	8.8068
-3.5	81.0086	107.068	111.924	-3.98292	-6.53869	-2.13087	-11.4852	-11.1552	-4.99074	3.4446	4.9044	3.9124
-4	73.6268	74.1054	89.9031	-4.49585	1.70834	-6.16845	-3.5851	-2.43222	3.3161	6.4798	4.3958	8.0366
-4.5	36.832	53.3197	62.6374	0.899879	-5.85636	-3.65881	-10.0113	-0.470191	3.269	8.4834	4.235	6.1322
-5	30.2363	6.99549	16.1165	-2.52111	-1.25589	-10.5353	1.93312	4.95609	5.12204	5.304	7.1954	5.9274
-5.5	1.0536	-3.05394	2.00033	6.60386	-7.35759	-7.73778	-7.88895	1.50563	-5.22942	4.9072	8.2034	4.317
-6	-1.61292	-2.62032	22.7384	2.48793	-10.7797	-8.04534	-3.6662	1.20478	8.33815	7.16	4.264	8.1096
-6.5	-9.15431	28.4025	42.7023	-4.32359	-11.9813	-0.165293	-2.90189	6.07635	0.81651	7.8798	9.8782	7.909
