# Supplementary material for: Molecular architecture of OXGR1 reveals an evolutionary conserved mechanisms for metabolite surveillance
Source: EMBO J. 2026 Jun 3;45(14):4931–55. doi: 10.1038/s44318-026-00823-y (PMC13372822; doi:10.1038/s44318-026-00823-y)
Supplement: Supplementary file 8 — Source data Fig. 6 [file 44318_2026_823_MOESM8_ESM.zip › Source data Fig. 6/Fig. 6C/Fig. 6C-OXGR1 F130D TM6 open distance RMSD ITA.xlsx]

## Sheet: Sheet1
TM6-open-distance-WT		TM6-open-distance-F130D		hydro-RMSD-WT		hydro-RMSD-F130D
Distance		Distance		RMSD		RMSD
15.7848		16.7005		1.4508		2.1098
15.212		17.0439		1.4051		2.2711
15.6236		17.0527		1.47		2.0698
14.8613		17.1389		1.8481		2.3006
15.7474		16.7579		1.5051		1.9553
15.0643		16.9099		2.0235		2.2893
15.0562		17.2736		1.561		2.8505
15.3817		17.197		1.8657		2.6664
16.1081		16.7709		1.8372		2.5771
16.0061		17.3788		1.7213		2.5025
15.9089		17.498		1.6405		2.673
15.738		17.849		1.6386		2.6835
16.9032		17.5281		1.3615		2.4637
16.5503		17.3328		1.5158		2.296
16.3027		17.5575		1.4451		2.3823
16.0852		16.9778		1.4544		2.6514
16.8183		16.3632		1.1779		2.4736
17.1392		16.6706		1.5384		2.172
16.4192		16.1373		1.9362		2.2106
16.1819		16.6901		1.9755		2.4017
16.5341		16.9529		2.0268		2.1621
16.1545		16.6842		1.7628		2.0402
15.9763		16.3603		1.7974		2.1103
16.262		16.3071		1.9207		2.4068
16.1626		17.1382		1.9629		2.2294
16.0152		16.8576		1.4304		2.2362
15.903		16.2289		2.2531		2.4163
16.793		17.2761		1.9396		1.8588
15.7254		16.3177		1.7787		2.2617
16.6953		16.5861		1.5654		2.1764
16.9236		18.0726		1.7069		2.5374
17.0717		16.631		1.6896		2.6718
16.6811		16.7163		1.5082		2.7802
16.0752		16.6368		2.8766		2.3077
16.5524		16.6344		3.7902		2.3405
16.1933		17.1464		3.12		2.7135
16.1378		16.992		3.064		2.6297
16.1973		16.9193		3.8312		2.7356
15.9985		16.6901		1.7186		2.648
17.0212		16.8287		1.8584		2.6916
15.2654		16.4593		1.8215		2.7488
15.8052		16.7315		1.9643		2.5381
15.7328		15.7957		2.2384		2.3482
16.4547		16.271		1.7941		2.5575
16.3032		16.1871		2.0029		2.7769
16.0432		16.4593		1.8407		2.8711
16.4351		16.528		1.634		2.6537
15.3053		16.6323		1.6808		2.499
15.6029		16.2725		1.825		2.5626
15.4032		17.2119		1.5907		2.5685
15.7811		16.1783		1.7288		2.819
15.9179		16.0439		1.6671		2.7391
16.4846		16.4633		1.4891		2.4683
16.0179		16.4388		1.5419		2.6259
15.5603		17.0845		1.4852		2.5485
15.4676		15.9943		1.9356		2.5106
15.3027		16.2517		1.6453		2.6548
15.2172		17.0297		1.6661		2.5533
14.636		16.9993		1.7393		2.7304
15.1088		16.1958		1.6789		2.734
15.4807		16.6285		1.9		2.7795
15.4055		16.9365		1.6885		2.7189
15.3174		16.691		2.0203		2.8846
15.059		16.6733		1.6994		2.7914
15.8025		17.1955		1.816		2.7183
16.117		16.7205		1.5479		2.7246
16.5452		16.8146		1.6908		2.6694
15.8337		16.246		1.4269		2.6062
15.8452		16.7163		1.1169		2.736
16.7001		15.8158		1.3332		2.6449
16.3831		15.7025		1.1781		2.7636
16.8259		15.0678		1.5814		2.6148
16.1086		16.1552		1.6995		2.5055
16.4522		15.9144		1.583		2.6296
16.1433		15.955		1.3151		2.7683
16.2336		15.7683		1.6078		3.0379
15.671		16.3471		1.7404		2.737
15.8776		16.2229		1.8718		2.6893
16.4472		15.6442		1.7233		2.7327
15.2184		16.3964		1.9637		2.8272
16.0657		15.562		1.5614		3.0882
16.1625		15.6363		1.6856		2.6537
16.5123		15.618		1.8903		2.932
15.5513		16.2153		1.5771		2.6245
16.0168		16.4533		1.5653		2.7574
17.0568		15.895		1.5735		2.7515
15.8459		16.8213		1.0322		2.8507
15.6919		16.1693		1.2943		2.7515
15.0614		15.9249		1.5592		2.7681
15.3793		16.3828		1.2533		2.7727
15.9895		16.9993		1.6723		2.4376
16.2817		16.8869		1.1997		2.6754
15.7936		16.4998		1.3025		2.9458
16.5725		16.3652		1.8306		2.9946
15.98		15.5279		1.6579		2.9372
15.7226		16.0111		1.6477		2.8333
15.1842		17.009		1.6707		2.7201
15.6179		16.9323		1.5546		2.6507
15.7666		16.5889		1.5248		2.7494
16.0167		16.3061		1.62		2.4154
16.0912		16.4428		1.5167		2.3909
16.3798		15.7303		1.2396		2.6189
15.7756		15.8292		1.396		2.3537
15.867		15.7574		1.1616		2.6169
16.0315		17.2786		1.1809		2.5715
16.5655		16.089		1.3043		2.7909
15.8442		16.4155		1.2466		2.3549
15.9077		15.5031		1.3631		2.4883
16.0775		16.0145		1.3489		2.5604
15.9076		15.7753		1.4134		2.4765
15.4818		16.0017		1.3156		2.8483
16.1882		16.2808		1.5062		2.7904
15.971		16.1569		1.3534		2.8208
15.5985		16.3654		1.5008		2.6284
15.3342		16.0476		1.5468		2.8226
15.446		16.8779		1.3589		2.7779
16.4245		16.3426		1.2837		2.4949
16.4157		16.5539		1.4131		2.7246
16.4043		16.0806		1.5491		2.8723
15.9291		16.7354		1.8548		2.5142
15.7523		16.1632		1.5064		2.8147
15.7439		15.8239		1.6193		2.6459
16.3241		16.5861		1.6067		2.4618
16.3424		16.5878		1.5855		2.654
15.8167		16.0412		1.5162		2.5817
15.9475		15.2147		1.4869		2.6146
15.714		16.2177		1.83		2.5703
16.1011		16.3894		1.8352		2.4917
15.6039		16.7926		1.7706		2.5124
15.6398		16.0471		1.5937		2.531
15.8919		15.8764		1.7874		2.9044
16.0955		16.3949		1.5858		2.7705
16.1576		16.0336		1.8573		2.8995
15.637		17.0341		1.934		2.857
15.5598		16.9352		1.9324		3.1814
16.0434		16.2731		1.9322		2.8063
15.8835		15.9414		1.8488		2.9078
16.1583		16.1316		1.8723		2.894
16.168		16.5849		1.866		2.7469
15.9604		16.1934		2.0079		2.7361
15.9675		16.3252		1.7455		2.7611
15.375		15.3769		1.9991		2.9019
15.9486		15.6347		2.0818		2.9595
16.3401		16.7283		2.0005		3.0275
16.0018		16.2724		2.109		3.1095
16.2948		17.2275		1.9439		3.0734
16.5357		15.8943		1.7723		3.1484
16.0152		15.868		1.9093		2.9737
15.4231		16.3329		2.0251		2.9458
15.4421		15.6983		2.0183		2.6004
16.062		15.1903		1.9304		2.5351
16.3993		15.4008		1.8857		2.7062
15.8162		15.5436		2.1359		2.4511
16.0721		15.8406		1.4792		2.5557
16.2849		15.5714		1.8075		2.6459
15.456		15.6889		1.8402		2.3512
16.4045		15.5148		1.7254		2.5662
15.9709		15.5438		1.9481		2.6348
15.686		15.0357		1.9408		2.8963
16.0065		15.2186		1.7975		2.726
16.242		15.773		1.9494		2.5137
15.5325		15.2955		2.2319		2.7595
15.863		15.0672		1.9109		2.5695
15.911		14.8887		1.6986		2.6574
15.8448		15.1192		1.4989		2.217
15.5514		14.9552		1.8912		2.3831
15.4443		15.4349		2.1506		2.5146
15.6287		15.3428		1.914		3.2508
15.594		15.4487		1.7663		2.87
16.1478		15.4023		1.7399		3.1532
16.1574		15.4524		1.7427		2.7171
15.6105		15.1656		1.5493		2.968
16.6175		15.4579		1.4835		2.9748
15.6176		15.296		1.6364		2.7334
16.2109		15.5139		2.1245		2.6542
15.656		15.505		1.8996		2.9305
15.8346		15.6614		1.8979		2.7118
16.682		16.2544		1.925		2.805
15.7649		16.5657		2.1941		2.7749
15.7426		15.6523		1.8772		2.6813
15.7547		16.4549		1.8387		2.798
15.7314		15.5207		1.794		2.7334
15.7095		15.9675		1.7996		2.7239
15.5298		15.4336		1.7377		2.8258
15.8643		15.8556		1.9122		2.58
15.2748		15.9965		2.0129		2.7341
15.8099		16.0579		2.1314		2.8205
15.0771		15.9046		1.8025		2.77
16.0872		15.5933		2.0343		2.7382
16.3879		16.4741		2.0794		2.7985
15.3246		16.5854		2.0202		2.7292
16.2958		15.863		1.8986		2.7722
15.4786		15.8236		2.0379		2.7703
15.3943		15.7184		1.9072		2.5935
16.0562		15.8035		2.2088		2.7928
16.9591		15.4686		1.6974		2.8432
16.8786		15.767		2.1556		2.7443
16.8095		15.4143		2.0655		2.9455
16.5661		15.9292		2.0035		2.8048
16.9419		16.3706		1.9269		2.8525
16.8975		16.3675		1.4704		2.862
16.8342		15.4773		2.086		2.9267
16.5503		16.8231		1.3778		2.8034
17.2451		16.3693		1.8262		2.6436
17.1338		15.4913		1.7239		2.7024
17.0765		15.2247		2.0118		2.7434
16.7819		15.1507		2.005		2.75
16.3644		16.3868		1.6454		2.7372
16.6326		15.3196		2.0278		2.8459
16.665		15.098		1.5897		2.8706
16.1715		14.8583		1.8023		2.7661
15.8345		16.2009		1.6321		2.6455
15.6115		15.6978		1.9132		2.6761
15.8386		16.1945		1.9049		2.8786
15.7851		16.6069		2.0268		2.7285
16.7116		16.4492		1.9115		2.4895
16.1654		15.9798		1.7399		2.4719
16.2236		15.6841		1.7896		2.7595
16.1571		16.2384		1.8335		2.7567
15.7335		16.0749		1.8977		2.5407
17.1848		15.8933		1.6256		2.4273
16.5682		15.5049		2.2103		2.643
16.3986		15.2474		2.0623		2.6422
16.2852		16.6934		2.0125		2.5411
16.1965		16.5158		1.9293		2.7663
16.1071		16.5332		1.9996		2.76
16.5104		16.055		1.9466		2.7872
17.078		16.1703		2.0317		2.7138
15.9759		15.1568		2.3801		2.9072
15.5592		16.4695		1.9984		2.6156
15.4234		15.7292		1.8756		2.7751
15.8458		16.3031		1.9232		2.5706
15.4574		15.8996		1.9342		2.4862
14.8167		15.2239		2.0119		2.4173
15.6997		15.5128		1.9578		2.5302
16.1413		15.6186		2.0639		2.6086
16.0909		15.787		1.9199		2.7262
15.3705		15.844		1.6406		2.8762
15.3778		16.2371		2.3254		2.4725
15.8886		15.9482		2.0614		2.3398
15.8959		15.4406		2.4528		2.4553
15.9424		14.8469		1.7941		2.707
16.1209		15.7481		1.9883		2.3358
16.0017		15.4413		2.1156		2.2303
15.8459		15.7777		2.0402		2.4153
16.4798		15.2397		1.941		2.1465
15.9266		15.9186		1.9205		2.2428
16.1995		15.7089		1.7839		2.4407
16.1679		15.0847		2.0659		2.3738
15.9683		15.6434		2.0516		2.2955
16.0855		15.648		1.6081		2.5277
16.6258		15.9429		1.8746		2.1944
16.7816		15.7492		1.7666		2.551
16.3127		15.5271		2.0094		2.5018
16.6149		15.5656		1.9704		2.4238
16.2405		15.243		2.085		2.6816
17.4422		14.9644		1.9979		2.3604
17.483		15.133		1.8083		2.3786
16.9959		15.4034		2.1224		2.4661
16.991		15.6113		2.1124		2.2326
17.0065		15.4918		2.1026		2.2308
16.6751		16.1484		1.6874		2.1128
16.5813		15.907		2.1161		2.2581
17.0238		15.4882		1.7464		2.1655
16.4254		15.4667		2.3569		2.4231
17.5497		14.7097		2.1925		2.2194
16.8513		15.5181		2.0178		2.1577
16.4527		15.7003		2.1602		2.3037
16.0994		15.2819		1.8387		2.426
15.9889		14.9438		2.1652		2.1149
16.3506		15.0281		2.1365		2.2796
16.3592		15.4924		1.8731		2.3689
16.5555		15.4424		1.825		2.3712
16.8418		14.7707		1.9832		2.2858
16.375		15.7178		1.9726		2.3784
16.0182		15.1845		1.9395		2.4823
15.7475		15.7532		1.7834		2.4161
16.4269		15.2939		1.9104		2.2174
15.8948		15.415		2.0802		2.2504
15.2322		15.356		2.1004		2.308
16.2747		16.2362		1.802		2.3208
15.9238		15.7426		2.0267		2.4978
15.8828		15.2409		2.0731		2.546
16.8533		15.6717		2.094		2.3084
15.4554		15.1617		2.2076		2.3969
16.8815		15.8586		2.2237		2.34
15.9265		16.3577		2.4242		2.5468
16.4081		15.7082		2.1007		2.2055
16.1092		15.7243		2.2726		2.477
16.8757		14.8269		1.996		2.4291
16.4551		15.4106		2.0651		2.3543
16.5496		15.3929		2.1969		2.185
15.8152		15.913		2.3292		2.3334
15.8346		15.3762		2.2182		2.3428
16.1266		15.8698		2.089		2.5015
15.8673		16.0672		2.172		2.2832
16.2819		16.6502		2.317		2.6892
15.4218		16.0968		2.16		2.2969
16.369		16.1378		1.6477		2.4308
17.1014		15.602		2.0611		2.3478
17.0738		15.9933		2.2048		2.2664
17.6397		16.5137		2.1437		2.3017
17.2449		16.7683		2.2557		2.4577
16.3659		16.3119		2.1229		2.4012
15.7905		16.1254		2.1623		2.4775
16.291		16.0229		2.4973		2.5653
16.6658		16.1506		2.3286		2.4357
16.0781		16.1084		2.1026		2.3719
16.0497		16.3626		2.1495		2.469
15.9305		15.895		2.3311		2.5706
15.5997		15.7859		2.3959		2.563
16.6232		16.453		2.1086		2.2921
16.6586		16.76		2.34		2.2252
15.7039		16.4225		2.1166		2.0582
16.5193		16.3275		2.1009		2.4859
16.1285		16.3874		2.1932		2.3191
15.5771		15.5148		2.1353		2.4947
16.7148		15.4229		2.0053		2.4889
15.5936		15.7749		2.2515		2.2738
16.6414		15.8395		2.0038		2.2937
16.0478		15.8614		2.0951		2.3662
15.1604		16.0715		2.0285		2.3128
15.8212		15.1066		2.2563		2.6429
16.4526		15.971		2.2783		2.2769
16.4676		15.5728		2.3483		2.343
16.0481		15.6864		2.4322		2.4955
16.0456		15.1311		2.4635		2.463
16.2443		15.2953		2.3289		2.5062
16.5319		15.3434		2.4402		2.3124
16.0506		16.4582		2.1717		2.2455
16.6117		15.4862		2.2773		2.451
16.3162		15.906		2.4862		2.4288
16.32		15.7525		2.2025		2.3588
16.8967		15.4832		2.0287		2.5415
16.9564		15.798		2.0569		2.6967
17.0878		15.7827		2.107		2.351
16.6222		16.6146		2.0967		2.1255
16.9175		16.6595		2.2251		2.3405
16.4916		16.4424		2.2743		2.2393
16.5543		17.1266		2.3054		2.4767
16.3535		17.006		1.824		2.3272
16.2066		16.54		2.1245		2.3545
15.4544		16.8344		2.1607		2.5197
15.5599		17.2469		2.0268		2.4508
15.7662		17.705		2.0961		2.3174
15.1696		17.9457		2.216		1.9063
15.1494		17.0203		2.196		2.2467
15.3486		16.3999		2.3457		2.2678
16.3138		16.9154		2.3093		2.0863
15.4359		16.2254		2.0259		2.4025
15.1531		16.1512		2.3502		2.3087
14.9989		16.0833		2.1412		2.3217
15.2372		16.184		2.0311		2.166
16.0664		15.5987		2.0282		2.2258
15.291		16.574		1.9745		2.3516
15.7138		16.226		2.2167		2.3696
15.5887		16.7598		2.1424		2.4834
16.3547		16.4329		2.1477		2.3956
14.9311		15.7658		2.2378		2.5096
15.6659		15.721		2.1945		2.6567
15.5658		16.338		2.1123		2.2061
16.1105		16.3874		2.2394		2.551
15.4823		16.9511		2.1604		2.4074
15.718		16.7304		1.9652		2.4234
16.0689		16.9669		1.7362		2.3376
16.4581		17.301		2.037		2.5711
16.936		16.4311		1.9285		2.4234
16.5527		16.4488		2.045		2.3208
16.6489		16.1901		1.9724		2.364
15.9077		16.3603		2.125		2.5767
16.4129		15.7225		1.9749		2.7768
16.5574		15.832		2.1056		2.5021
16.0015		15.5342		2.0299		2.606
15.904		16.379		1.8291		3.1831
16.6289		15.8922		1.8978		2.9244
16.1725		16.0027		2.061		2.93
16.5561		15.9203		1.9288		3.1795
16.8479		15.9381		2.0121		3.0251
16.5185		15.4071		1.8188		3.2381
15.7849		16.2368		1.8629		3.0684
15.8497		16.3959		1.9844		3.0325
15.7541		15.8919		1.8995		3.1808
15.246		15.5259		1.8511		2.9035
15.2279		15.9975		1.5337		3.0817
15.788		15.0843		1.8707		2.8381
15.8691		15.6148		2.1541		3.2721
15.698		15.7021		2.0591		3.2289
15.3955		15.5453		1.8531		3.1659
15.8614		16.4619		2.0762		2.9335
15.9387		16.01		1.9611		3.1207
15.3972		16.9724		1.7663		3.0071
16.1902		15.6554		2.3703		3.1147
16.0278		15.914		1.8429		2.945
16.2345		16.4001		1.9045		2.9671
16.5058		16.0246		1.9036		3.2364
16.5254		16.154		1.8322		3.1827
16.7441		15.9141		2.0566		3.1106
17.0025		15.5846		1.9284		3.2243
17.1277		16.5636		1.4581		3.112
17.0099		16.9977		1.9151		3.2416
17.31		16.2116		1.9218		3.2926
16.3888		15.7893		1.9184		3.1392
16.761		16.7761		1.9133		3.2101
16.2439		16.7218		2.0951		3.2493
17.364		16.6818		1.8648		3.2038
16.6778		16.1482		1.9835		3.1743
15.5933		15.5897		2.2265		3.2453
16.6557		15.8285		1.8867		3.2498
16.4929		15.9721		1.7345		3.1427
15.384		15.3623		1.8632		3.4041
16.2345		15.7106		1.7042		3.0262
16.0939		16.2903		1.9084		3.1049
15.8754		15.8642		1.8569		3.3077
16.4969		16.3948		1.9827		3.2508
16.1871		16.9786		2.1801		3.0028
16.3661		17.3725		1.8605		2.9458
16.2341		16.9259		1.8726		3.1628
16.6012		17.5655		1.6762		3.1402
16.8038		17.4736		1.6975		3.1859
16.6405		17.0929		1.7576		3.1651
16.6897		16.4211		1.979		3.2224
17.311		16.6491		2.2781		3.0637
16.5332		17.6036		2.1017		3.3332
16.3574		17.8216		2.1781		3.2114
16.6		17.055		1.9267		3.1941
16.8745		17.7133		1.9338		3.0092
16.9294		17.1099		1.8837		3.1683
17.3		17.1076		1.8042		3.1404
17.2635		17.5028		2.0966		3.2534
17.1033		16.7738		1.8944		3.5106
16.8829		17.0364		1.8499		3.156
17.2225		15.9181		2.0141		3.189
18.0219		16.5687		1.9092		3.2072
17.5523		16.9924		2.0422		3.4568
16.7189		17.3019		2.0268		3.3472
17.6454		17.4354		1.8132		3.4107
17.3319		16.6844		1.8678		3.2182
17.084		16.7844		2.322		3.3417
16.3946		17.3356		2.001		3.3114
16.6797		16.8347		2.2433		3.1905
16.3453		16.7751		2.2152		3.1397
16.8779		17.5436		2.0498		3.0739
16.5808		16.7586		3.1434		3.2211
16.8539		17.3713		2.8754		3.1174
16.6486		17.597		3.1935		3.1206
17.0885		17.1868		3.2065		3.3085
17.2713		16.542		3.0658		3.3016
17.3841		17.004		3.434		3.2805
18.2477		16.9249		3.3232		3.1073
17.9432		17.0816		3.4407		3.112
17.9509		16.9551		3.4597		3.2465
18.2241		18.1007		2.9243		3.3759
17.5271		17.7952		3.092		3.1253
17.9593		16.503		2.4738		3.3671
17.743		17.2469		2.5847		3.3095
18.1223		17.1326		2.706		3.123
17.5993		17.928		1.7286		3.2423
17.2689		17.5735		1.6481		3.383
18.1462		16.8191		1.4676		3.4302
17.9822		17.1959		1.7834		3.2025
18.4099		17.4237		1.7477		3.2273
18.4998		17.4619		1.6323		3.3084
18.5569		18.24		1.5501		3.3498
18.299		17.3538		1.604		3.4317
18.2339		17.5395		1.4505		3.4257
18.3866		18.3222		1.3789		3.4165
19.1619		17.4959		1.8708		3.3749
17.6967		17.6188		1.5462		3.0843
18.2428		17.5456		1.6293		3.2766
18.3553		17.6702		1.879		3.3866
18.5007		16.9852		1.5462		3.2154
18.5453		17.1085		1.5575		3.2635
18.498		18.1438		1.7065		3.3965
17.6814		16.7538		1.6633		3.2796
18.2096		16.8206		1.5999		3.5042
17.9561		17.613		1.7617		3.3221
17.295		17.684		1.6185		3.4436
17.5101		17.326		1.686		3.0361
17.1525		16.6058		1.6271		3.3099
17.2279		17.2356		1.5914		3.1993
16.9594		17.3708		1.7401		3.2478
16.5188		17.5727		1.7884		3.4204
16.2864		16.406		1.768		3.4644
16.0107		17.1077		1.892		3.1705
16.1057		17.7344		1.9708		3.4359
16.0779		17.4469		1.9474		3.543
16.1587		17.5554		1.7178		3.2842
16.5344		17.3792		2.1519		3.2067
16.5612		17.991		2.1284		3.3739
17.1437		16.9702		1.9173		3.1379
16.472		17.9032		2.1424		3.284
15.3859		16.841		1.9147		3.1497
15.5731		16.8904		2.2099		3.1443
15.8793		17.2232		2.461		3.3892
15.7872		18.7063		2.2201		3.1758
15.1092		17.1535		1.9745		2.9282
15.8185		16.95		1.9035		3.3442
16.5149		16.9979		1.808		3.2133
16.4262		16.7899		1.9789		3.4467
16.7286		17.0416		1.9634		2.8049
17.4861		17.2213		1.7738		3.2654
17.6696		17.6436		1.9777		3.1678
17.274		17.5554		2.0797		3.11
17.2262		17.8355		2.1214		2.9436
17.9011		17.1954		1.8871		3.2665
17.6155		16.7209		1.9458		3.321
18.0599		18.0338		2.087		3.145
17.4558		16.5459		1.9247		3.2873
16.9322		16.8688		2.0023		3.2353
16.9858		15.675		2.0391		3.2965
16.928		16.6375		2.1421		3.4793
17.3577		16.7916		1.908		3.5008
17.6107		17.2523		1.9375		3.0901
16.9296		16.7536		1.7661		3.1859
16.7437		17.0513		1.6517		3.245
16.9751		16.7963		1.9992		3.1714
16.7229		17.177		1.6992		3.2891
16.1928		16.5948		1.7816		3.2755
15.8782		17.2896		2.0744		3.1608
15.7901		16.1004		2.2758		3.3183
16.8537		16.9285		2.2953		3.0825
16.3734		16.3021		2.1452		3.2839
16.0859		16.8732		2.2128		3.2425
16.462		17.2977		2.2243		3.3976
16.2634		17.6749		2.1166		3.3527
17.3537		17.5822		2.2407		3.0755
16.7863		17.1531		2.1748		3.2323
16.921		17.8479		2.5706		3.0912
16.6938		16.2926		2.4413		3.1301
16.8583		15.4854		2.0362		3.328
17.8477		16.6497		2.3036		3.2353
17.2132		16.826		2.2433		3.0149
17.2703		16.2206		2.076		3.3312
16.8169		15.9289		2.3474		3.1129
15.4454		16.4176		2.1329		3.0934
16.0509		15.8417		2.1694		3.0839
15.7785		16.518		2.3288		3.0892
17.1943		16.8802		2.2333		3.2038
17.9085		16.8003		1.9886		3.0181
16.8225		17.0723		1.9283		3.1841
17.1401		16.7073		2.388		3.36
17.1098		16.3179		2.2411		3.0814
16.8227		16.5142		2.1617		3.2353
17.0459		16.4675		2.001		3.1127
16.6497		16.4441		2.1514		3.0208
17.1205		16.8078		2.0523		3.3547
16.8077		16.7631		2.1941		3.2044
17.0628		16.5777		2.311		3.4527
15.4218		16.9319		2.2607		3.1215
16.1001		16.4134		2.484		3.1763
15.6619		16.5285		2.4641		3.3738
15.871		16.7016		2.5174		3.3497
15.4216		17.081		2.3461		3.2973
16.2201		16.6656		2.2717		3.2281
16.309		17.2877		2.4479		3.0984
16.2332		16.959		2.1267		3.4775
15.7849		16.7967		2.3295		3.4435
15.5391		16.7235		2.2034		3.2885
15.5659		16.8832		2.4752		3.2387
15.3539		17.0792		2.4921		3.1856
15.1796		16.9205		2.1069		3.1162
15.6258		16.9086		2.3311		3.062
15.3505		16.9814		2.3582		3.0831
15.5628		16.805		2.2632		3.1674
15.6238		16.6487		2.3142		2.977
16.8634		16.9151		2.2093		3.1522
15.5311		16.7173		2.2306		2.9782
15.6026		16.5138		2.0117		3.1564
15.7597		16.1854		2.1343		3.2555
16.3295		16.6808		2.2032		3.3261
15.6588		17.0806		1.9848		3.2198
16.7525		16.5538		2.0846		2.9849
16.3692		16.4924		2.0912		2.9795
16.0655		16.3312		1.9571		3.1961
16.0446		16.1306		2.0483		3.3801
15.9006		15.8712		1.8952		3.1725
16.3115		15.8916		1.9107		3.0192
15.4922		15.8846		2.2386		3.1556
16.029		16.4663		2.1882		2.7979
16.1613		16.3523		2.0864		3.1913
16.1662		16.4763		2.2045		3.2641
16.323		15.5369		1.9456		3.1866
15.9279		17.266		2.0282		3.0947
16.6682		16.3601		2.3393		3.2187
16.5806		16.3373		2.2405		2.9596
17.2356		16.1054		2.2371		3.253
16.5482		15.9665		2.1581		3.17
17.1729		16.1459		2.4523		3.1119
16.4077		16.6684		2.3214		3.341
16.4629		17.4896		2.1147		3.4512
15.936		15.8761		2.2223		3.4768
16.2474		17.2272		2.0997		3.2795
16.1829		16.9233		2.1458		3.1632
15.9322		16.5202		2.0764		3.0282
15.9749		16.3318		1.9669		3.2153
16.3148		16.2306		2.3347		3.1775
16.1515		16.2147		2.1302		3.0029
16.1793		15.8734		2.2615		3.1452
16.0883		15.9795		2.3665		3.1928
15.7511		15.5643		1.7709		3.3137
16.0868		15.5907		1.9112		3.4377
15.7674		15.8646		2.0734		3.2428
15.785		16.172		2.1478		3.2294
15.5173		16.0731		2.218		3.0511
16.5022		15.8441		2.0741		3.1906
17.4526		15.6798		2.314		3.4829
17.0424		15.9666		2.0986		3.2538
16.702		16.5825		2.1876		3.1113
17.3796		15.8498		2.4412		3.1966
17.1425		16.7095		2.1719		3.3243
16.6241		16.7576		2.2296		3.1173
17.5665		16.8995		2.4273		3.1312
16.7079		15.9855		2.4177		3.3351
17.1925		16.4749		2.5654		3.0517
18.0335		16.1269		2.443		3.3063
17.778		15.8617		2.1872		3.3732
17.0045		15.9181		2.3955		3.3357
17.8427		16.8045		2.1939		3.3849
17.6194		16.3103		2.4917		3.4146
17.6035		16.293		2.6517		3.4591
17.2701		16.834		2.4148		3.416
17.8221		16.5586		2.4583		3.4667
17.1238		17.2362		2.4734		3.5526
17.5266		18.3142		2.4128		3.1908
16.8748		16.7765		2.4546		3.2829
17.4924		17.1989		2.2488		3.1797
16.9571		16.2478		2.3463		3.2824
16.9178		17.55		2.5328		3.406
17.1646		17.0282		2.286		3.4424
17.4891		16.5708		2.3174		3.4608
17.0504		16.6175		2.4832		3.4681
16.8873		16.9341		2.4965		3.4889
16.5479		16.5023		2.6927		3.4809
17.5008		15.877		2.2453		3.3971
17.7125		16.422		2.6353		3.2346
17.7733		15.8823		2.5789		3.1305
17.3515		16.0938		2.5539		3.3956
16.8018		16.5379		2.4355		3.5176
17.69		16.4843		2.6845		3.3858
17.546		16.3022		2.528		3.3691
17.314		16.2845		2.5611		3.256
17.4858		15.5074		2.5601		3.319
17.4443		16.7499		2.4405		3.2133
17.0785		15.6389		2.4679		3.1993
16.8297		15.649		2.3882		3.2457
16.9165		15.9271		2.5985		3.1046
16.8382		15.7966		2.4344		3.3676
16.1567		15.6048		2.4745		3.2682
16.2901		16.1806		2.3044		3.3974
17.1327		16.0092		2.2225		3.2712
17.4618		16.2877		2.2964		3.2617
17.2514		16.2658		2.359		3.3709
17.7013		16.5862		2.3367		3.3228
17.0638		16.1423		2.4692		3.2486
16.501		16.0547		2.3717		3.2157
17.0465		15.9217		2.4941		3.1513
17.0861		15.7683		2.2515		3.2033
17.3008		15.6487		2.3193		3.2539
17.0306		15.9632		2.2869		3.047
17.0005		16.3047		2.333		3.3104
16.7765		16.0846		2.3498		3.0612
17.176		16.543		2.3876		3.221
17.7115		16.5809		2.1626		3.2966
17.5692		16.5255		2.5212		3.2683
17.2341		16.632		2.2917		3.3466
17.2298		16.8516		2.3002		3.3057
17.3241		16.9711		2.327		3.4268
17.1106		16.3363		2.239		3.2781
17.5701		16.1201		2.3686		3.365
17.2525		16.8891		2.0904		3.6167
18.1846		16.8558		2.0042		3.3483
17.1796		16.5753		2.3521		3.2433
16.6904		16.3951		2.3759		3.2535
17.3688		16.6033		1.9		3.1895
17.5384		16.1573		2.1239		3.2489
17.5154		16.4018		2.1309		3.3265
16.8812		16.7578		2.0999		3.1499
17.5836		16.601		2.0618		3.0413
17.6018		16.6423		2.15		3.3521
16.6528		16.3269		2.1376		3.3314
17.1301		16.157		2.1607		3.3126
17.1077		16.7019		2.241		3.0723
17.3602		16.3951		1.9704		3.3125
17.8307		16.2512		2.0669		3.2617
17.1026		15.9546		2.0163		3.2523
16.9515		16.1168		2.0487		3.2237
17.1233		15.8752		2.1192		3.2353
16.8304		16.3038		2.1498		3.0191
16.3134		16.1521		1.9507		3.4169
17.4525		16.1047		1.9846		3.1633
16.9482		16.5222		1.9481		3.4152
17.2728		16.1866		2.0031		3.5058
16.5783		16.7789		2.1421		3.372
17.1528		17.1409		2.0891		3.1481
17.896		16.1405		2.0678		3.4927
17.1127		16.4468		2.1861		3.4573
16.959		16.6047		2.0792		3.5328
17.5243		16.4034		2.072		3.5299
17.4704		16.87		2.0501		3.195
16.9667		16.6387		2.1196		3.2281
17.2742		16.6923		2.2376		3.2119
16.6409		16.3582		2.12		3.1115
17.5108		15.7371		2.1911		3.2014
16.9813		15.7637		2.0897		3.2114
17.3193		15.7954		2.2133		3.2787
17.4055		16.4272		2.1324		3.3592
17.3291		15.7826		1.9709		3.1516
16.6639		15.7328		2.2236		3.4972
16.9139		15.9287		1.851		3.4029
17.1254		15.384		2.0327		3.4824
17.1209		15.6886		2.1003		3.3866
16.5552		15.9109		2.1018		3.1272
16.6764		15.8013		2.1388		3.4759
17.1399		15.8071		2.0628		3.4462
17.3559		15.2419		2.0399		3.2896
16.8877		15.3542		1.9477		3.3691
17.0622		15.3453		2.5672		3.3766
17.0432		15.7204		2.278		3.0684
17.7146		15.6015		1.9903		2.9313
16.8103		16.2654		2.4884		2.9561
17.2489		15.8761		2.5861		3.0434
17.1548		16.3697		2.2677		3.1807
16.3927		15.8148		2.2846		3.2446
17.0241		15.573		2.0814		3.1352
16.7392		15.7489		2.1941		3.0551
16.5257		15.757		2.4418		3.0564
16.4374		15.869		2.3342		3.0206
17.3243		15.6803		2.1571		3.0377
17.2501		16.1559		2.1646		3.3851
17.5998		16.418		2.2205		3.4505
17.9049		15.8456		2.227		3.1728
17.1801		15.6256		2.2141		3.063
16.9998		15.895		1.9591		2.9806
17.5307		16.0977		2.4234		3.4209
18.0438		15.7879		2.3116		3.086
17.8535		15.8638		2.2397		2.9107
17.0469		14.6997		2.1477		3.394
17.5038		15.9252		1.9879		3.3116
17.2139		15.0687		2.1827		3.386
17.6012		15.596		2.295		2.9764
17.4235		15.3421		2.167		3.0344
17.2653		15.5398		2.1158		3.1327
16.9184		15.321		2.1019		3.0494
18.1299		15.1231		1.8723		3.2561
18.3684		15.3195		1.8552		3.156
17.1879		15.1978		2.2373		3.3964
17.4465		16.0223		1.957		3.0919
17.2683		15.1612		2.1234		3.1048
16.87		15.3255		1.8778		3.2313
17.2336		15.6644		2.0483		2.7017
16.7722		15.2419		1.9855		3.0814
17.1209		15.5578		2.2119		3.2333
17.2089		15.5354		1.8705		3.1411
16.794		15.2712		1.9143		2.7565
17.2001		15.8123		2.0663		3.0964
16.9867		15.4027		2.0412		3.1344
17.3337		15.9313		2.0998		3.0026
16.0434		15.3522		2.1578		3.0449
16.689		15.4062		2.2096		3.1959
16.6589		15.3719		2.0967		3.0313
17.2019		15.2562		2.1392		3.1677
16.7924		15.7682		2.4728		3.1606
16.9432		16.0531		2.1963		3.1113
16.8454		15.6269		2.2308		2.9443
16.7188		16.3095		2.1387		3.3403
16.8072		16.3497		2.4358		3.2127
16.1114		15.5173		2.5263		3.114
16.6227		16.0611		2.5554		3.0124
16.7962		16.8491		2.2825		3.1337
16.7724		16.1448		2.3403		3.1547
17.0689		16.3488		2.5523		2.9915
17.1243		16.2378		2.6296		3.1905
16.4712		15.5222		2.4462		3.4208
16.5259		15.6678		2.5909		3.2406
16.6578		15.4128		2.3639		3.3398
16.4506		16.0181		2.3853		3.0197
16.439		15.7476		2.5314		2.9971
16.2624		15.8368		2.4067		3.2366
16.1726		15.9099		2.3902		3.0848
16.597		16.5677		2.4068		2.8999
16.4421		16.0199		2.2852		2.9167
16.3822		16.8785		2.3845		2.7928
16.1941		16.2712		2.5705		3.1683
16.4468		16.8265		2.47		3.2867
16.8403		16.1642		2.3952		3.1323
17.2446		16.4054		2.3124		3.0699
16.1391		16.3146		2.3023		2.9055
16.8073		16.7532		2.1502		2.8988
17.5793		16.2795		2.4887		2.8712
17.0224		16.7927		2.3528		3.247
16.5973		16.1653		2.4081		2.9059
16.5956		16.2785		2.4798		2.884
17.7157		16.3149		2.2024		2.7803
17.9208		15.6868		2.2907		3.1615
17.0031		16.6611		2.3742		2.7251
17.2914		16.0119		2.5302		2.5785
16.9873		16.3326		2.6166		2.7589
17.386		16.2767		2.4318		2.7366
17.7561		15.9804		2.4259		2.852
17.7108		16.7436		2.1895		3.1171
17.3591		16.1544		2.1657		2.951
16.9988		16.352		2.2936		2.8909
16.7831		16.314		2.2943		3.2524
16.2806		15.6625		2.3881		3.2045
17.1138		15.9363		2.2577		2.7677
16.318		16.3949		2.256		3.1178
16.9827		16.0854		2.2697		3.1535
16.7009		16.5552		2.1119		2.6893
17.1052		16.4064		2.2388		2.6834
17.1863		16.0724		2.1302		2.7375
16.6938		16.3427		2.4343		2.9449
17.395		16.1986		2.4545		3.2686
17.2833		16.2056		2.0823		3.2197
17.8378		15.6407		2.5618		3.1819
18.0472		16.1486		2.3988		2.9954
17.804		15.6073		2.3449		3.2229
18.584		15.6999		2.3542		3.1291
17.764		15.4458		2.5905		3.1475
16.9345		15.7796		2.5255		3.3277
16.9236		16.2955		2.3865		3.4083
17.4372		16.3878		2.4924		3.0808
17.1693		16.7527		2.5199		2.7211
16.4117		16.4571		2.3301		2.8722
17.2862		15.9881		2.5678		3.2263
17.1474		16.9054		2.5768		3.0208
16.2743		16.6074		2.5116		2.8478
16.4312		16.557		2.6482		3.2085
16.5528		16.1823		2.3167		2.809
16.7555		15.6517		2.4101		3.0317
16.7284		15.2532		2.2421		3.1295
16.8994		15.9813		2.4965		3.0059
16.5153		15.7652		2.4138		2.9339
16.3493		15.8686		2.5098		3.0311
16.5564		16.0392		2.4738		3.1798
16.5025		16.4585		2.3224		2.7659
16.4079		15.9971		2.3544		3.3218
16.6569		16.1056		2.4232		3.3441
16.9195		16.0319		2.292		3.4499
16.4168		15.5528		2.1727		3.4703
15.8897		16.0362		2.5357		3.4755
16.6028		16.0834		2.2626		3.0158
15.9767		16.2863		2.4634		3.0688
16.5997		16.0252		2.2962		3.1286
16.5793		16.4523		2.2026		3.0376
16.1911		16.3542		2.3209		3.147
16.0854		16.1663		2.3399		3.4211
16.2841		15.9778		2.3368		3.0901
16.4263		15.8505		2.4118		2.8102
16.4059		15.5987		2.2054		2.6317
16.7409		15.5781		2.445		2.4221
16.6862		16.0392		2.6584		2.6715
16.6607		16.38		2.3348		2.8254
16.8205		15.8804		2.1118		2.7429
16.7417		16.2473		2.2351		2.5711
17.1515		16.218		2.1988		2.7447
16.5997		16.1572		2.1361		2.5702
17.6221		15.894		2.4912		2.8618
17.2599		16.713		2.6119		2.553
17.116		16.5603		2.3301		2.5799
16.7787		16.3909		2.2899		2.6419
17.1296		16.169		2.6047		2.6882
16.9249		16.2835		2.169		2.8306
16.695		16.2488		2.3808		2.6757
16.9046		16.711		2.3453		2.7141
16.413		16.0378		2.4127		3.0119
17.1646		16.5341		2.6235		2.7502
15.4873		15.9214		2.5193		2.8026
16.7148		16.1364		2.5183		2.9761
16.325		16.5889		2.5517		2.7585
16.3568		15.6356		2.2963		2.8233
16.1725		16.605		2.1668		2.6151
16.7305		16.1581		2.2894		2.896
16.3505		15.58		2.1694		2.7865
15.918		16.5461		2.4703		2.6539
17.4053		17.0496		2.2744		2.7022
16.9222		16.6082		2.4649		2.7367
16.6577		16.4885		2.2834		2.783
16.226		16.4667		2.5016		2.7382
17.1454		16.3516		2.2998		2.7141
17.1642		16.9026		2.3606		2.6876
17.4087		16.3221		2.4169		2.8791
16.4225		16.3388		2.5963		2.8498
16.9353		16.2243		2.5116		2.6759
17.0123		16.3662		2.3673		2.8777
16.6216		15.9355		2.631		2.7421
16.5948		16.2629		2.5422		2.7135
16.5193		16.4451		2.6333		2.7342
16.8053		16.0799		2.3684		2.8166
16.8582		16.0388		2.4223		2.8411
16.2105		16.4801		2.6637		2.975
16.1049		16.2677		2.4973		3.2286
16.0542		15.7138		2.5825		3.1716
16.1045		16.2328		2.6014		3.03
16.5504		16.2401		2.4762		2.8488
16.2459		16.5067		2.4829		2.8138
16.2538		16.146		2.7172		2.9682
16.745		16.3166		2.4854		2.9027
16.1928		16.1515		2.4328		3.0423
16.6356		16.5134		2.3141		3.3486
16.8203		15.8551		2.4871		2.9298
17.068		15.4353		2.6292		2.9914
16.4853		16.0131		2.7648		3.3625
16.6683		15.8229		2.6085		3.0077
16.8887		15.8627		2.6266		3.1176
16.7734		16.2601		2.5106		2.9306
16.5876		16.2466		2.4784		3.0323
16.5116		16.4343		2.431		2.8812
16.4547		16.7333		2.2867		2.9291
16.4747		16.2065		2.2261		2.8241
16.3234		16.4884		2.2965		2.9622
16.3295		16.9231		2.1162		2.729
17.1892		16.1833		2.2294		3.0901
17.1571		16.7923		2.1784		2.7953
17.3003		17.0366		2.1015		2.9753
16.8673		16.7191		2.3437		3.0423
16.43		16.6764		2.4201		2.8818
15.7745		16.5128		2.7125		2.7649
16.7735		15.8413		2.1042		2.824
17.1917		16.0654		2.2689		2.9102
17.4262		16.0331		2.3666		2.7683
16.7167		16.4019		2.1494		2.7233
16.9303		16.1943		1.9732		2.9486
16.6419		16.2884		2.3601		2.9446
16.6184		16.269		2.1918		3.052
17.3616		16.634		2.2345		3.1285
17.5311		16.3385		2.2676		2.8528
17.2327		16.2329		2.3512		2.9697
17.1911		16.5531		2.4038		3.057
16.4555		16.3763		2.3961		2.9457
17.2445		16.1974		2.5034		2.8161
17.4135		16.2558		2.1939		2.6501
17.3219		15.7623		2.3517		3.0823
16.5415		15.982		2.3387		3.0333
16.8765		15.9368		2.2909		2.8063
16.8165		16.3195		2.2239		2.6987
16.6533		15.8195		2.42		2.8708
16.5065		15.7301		2.143		2.8935
17.4616		15.4682		2.3168		3.0942
16.4509		16.326		2.3573		3.349
16.4113		16.2849		2.263		3.1342
16.4032		16.1815		2.2361		3.3945
16.8822		16.4686		2.4412		3.382
16.7243		15.9944		2.3946		3.2023
15.863		15.5362		2.5061		2.8406
15.9406		16.1894		2.4705		3.0451
16.6372		16.0608		2.5625		2.7713
16.703		15.8931		2.5751		2.8369
16.0711		16.2153		2.512		2.9888
16.9265		15.3565		2.4513		2.8778
16.2188		16.2497		2.3521		2.8291
15.5347		15.6627		2.42		3.0627
15.7199		15.2906		2.4809		2.9779
16.4328		16.0863		2.4205		3.1162
15.5891		15.9808		2.4273		3.2159
16.5077		16.1286		2.4107		2.8093
16.0651		16.1261		2.5022		2.9254
15.8043		15.8457		2.4875		2.9494
16.5521		16.2197		2.7035		2.8672
16.5445		16.3407		2.6925		2.8004
16.1424		16.4409		2.3943		3.059
17.2677		15.8092		2.5495		3.1134
17.3924		16.0558		2.5695		2.7583
16.3329		16.1392		2.5304		3.1514
16.4289		15.765		2.2091		3.0705
15.9891		16.0427		2.3443		3.1197
16.1826		16.0484		2.5165		3.0946
16.2593		15.8557		2.507		3.0947
15.922		15.5609		2.5469		3.1614
15.9322		15.6089		2.4753		3.1448
15.6864		15.8598		2.3396		2.9823
15.8476		16.5749		2.3902		3.3148
16.4292		16.1669		2.5528		3.2879
15.7198		16.0392		2.7056		3.4627
15.7026		15.926		2.3915		3.226
16.1355		16.1563		2.4952		3.0424
16.1126		16.7167		2.4351		3.4026
17.1651		16.1219		2.5743		3.3997
16.7309		15.8963		2.4746		3.4453
16.2566		16.3931		2.574		3.4641
16.6659		16.3797		2.6093		3.4655
16.4675		17.0382		2.6944		3.1752
16.3483		16.7665		2.5804		3.1202
16.5142		16.2262		2.4439		2.952
16.6534		15.5908		2.6498		3.2301
16.5301		15.8442		2.5005		3.0794
16.3318		16.0944		2.5916		2.9553
15.5732		16.0488		2.4372		3.0127
16.0628		16.0906		2.5776		3.2004
16.2001		16.1284		2.5982		3.1772
15.7816		16.3446		2.8043		2.9402
15.3931		15.9354		2.4181		3.1377
15.7103		15.8966		2.7844		3.2981
15.6745		15.9889		2.5313		3.1842
16.0194		15.7379		2.5514		3.1519
15.5851		16.0194		2.3184		3.0623
15.5158		15.6265		2.4924		2.7427
15.6001		15.9238		2.4114		3.0879
15.6962		15.947		2.2529		3.0803
16.0251		15.2437		2.2438		3.2865
15.2391		15.5288		2.532		3.1084
15.2978		16.2124		2.5335		3.3493
15.6661		16.151		2.7327		3.0785
15.7199		16.6371		2.6115		3.4051
15.4721		15.667		2.4682		2.7522
15.8433		16.1223		2.2835		3.2644
16.0214		15.825		2.2462		3.2583
15.3253		15.3951		2.2904		3.3484
15.5178		15.7503		2.3998		3.4194
16.0053		15.8361		2.334		2.8068
16.5192		16.0567		2.1465		3.3099
16.0465		15.4658		2.3345		3.5184
15.5546		15.754		2.3344		3.334
15.9076		15.4073		2.1148		3.4949
15.9941		15.3998		2.1516		3.476
16.2015		15.4063		2.1544		3.6329
16.2143		15.8548		2.3705		3.5071
16.4963		16.1613		2.285		3.6087
16.8029		16.5488		2.335		3.2511
15.9015		16.0831		2.1917		3.5199
16.2839		15.9869		2.2382		3.3574
16.5477		16.3259		2.2783		3.3484
16.0927		16.362		2.4772		3.5647
15.734		16.0286		2.6847		3.2067
16.5233		15.9044		2.5817		3.4064
16.7808		15.9333		2.4264		3.6275
16.3373		15.9974		2.3465		3.6821
16.271		15.8665		2.2486		3.2996
15.9757		16.54		2.5033		3.4983
16.7762		16.1995		2.2791		3.8043
16.309		16.0303		2.5113		3.7087
16.6588		15.7855		2.6364		3.7218
16.3089		16.5302		2.5771		3.4622
16.1806		16.0312		2.5755		3.4691
16.0702		15.7861		2.6465		3.5488
16.6446		15.8193		2.5217		3.5505
16.4068		15.632		2.6744		3.3112
16.187		15.9064		2.6993		2.9149
16.1995		15.7525		2.4579		3.1268
16.2649		16.3123		2.585		3.0407
16.2448		16.2584		2.4447		2.9859
16.7407		16.6686		2.7057		3.1279
16.7996		15.7452		2.3615		3.3196
15.9613		15.813		2.6368		3.241
15.8766		15.8828		2.992		3.1056
16.0701		16.2122		2.6251		3.1799
15.7109		16.2416		2.775		3.518
15.66		15.897		2.5767		3.1104
15.6549		16.068		2.6986		3.3892
15.523		16.5539		2.7054		3.355
15.7933		16.3205		2.4803		3.4654
15.4472		16.2613		2.5773		3.2609
15.5266		16.025		2.4468		3.4036
15.4064		16.2245		2.3346		3.5704
16.4236		15.9675		2.4961		3.5361
15.6702		15.9589		2.3804		3.3839
15.6799		16.0953		2.5401		3.5779
16.5743		15.8129		2.3344		3.8106
16.2112		15.4551		2.3609		3.4107
15.3233		16.1929		2.2809		3.1757
15.2614		16.854		2.5489		3.5104
16.2056		16.7616		2.4747		3.2553
15.8579		16.4664		2.2566		3.3591
14.8926		16.7321		2.6597		3.3796
15.5628		16.4196		2.2984		3.5181
15.1426		16.9156		2.3969		3.3672
15.3209		16.3843		2.3897		3.5152
15.4728		15.8842		2.219		3.4698
15.4407		16.2483		2.3033		3.3302
14.1069		16.5372		2.2144		3.3409
14.5224		17.2138		2.2875		3.1609
15.5437		16.2577		2.6104		3.1809
15.8649		16.415		2.37		3.4574
15.5437		16.864		2.4364		3.53
16.2385		16.5433		2.6057		3.5587
16.3206		16.54		2.3905		3.4147
15.9605		16.1965		2.2521		3.1124
15.8124		16.7926		2.2763		3.1636
16.3197		15.5387		2.5086		3.2051
16.3283		16.3889		2.5559		3.1544
16.3723		16.6551		2.4645		2.9405
17.6285		16.0325		2.3941		2.9923
17.2979		16.3138		2.3883		3.2868
17.6247		16.2056		2.4587		3.2676
16.026		16.1933		2.6573		3.0926
16.4469		16.6459		2.527		3.2419
16.5456		16.5283		2.5792		3.1931
16.1415		15.9436		2.3331		3.0721
16.9964		16.2744		2.3708		3.1521
16.7995		16.0769		2.2478		2.6496
16.8955		16.501		2.2213		3.2824
16.2728		16.941		2.4117		3.2491
16.5673		16.7632		2.3444		3.2059
16.4494		17.066		2.3052		3.0913
16.8132		16.7077		2.429		3.2968
16.8291		16.5511		2.1152		3.2607
16.5144		16.6841		2.6297		3.1945
16.6665		17.1727		2.5		3.1885
16.4999		16.736		2.3474		3.1637
16.1287		16.4653		2.2426		3.1044
16.6336		16.4998		2.3532		3.0781
16.2659		15.8306		2.3585		3.1888
16.2999		15.7904		2.3488		2.9429
16.6816		15.6016		2.3105		3.042
16.4152		15.9299		2.3937		3.325
16.6427		15.5401		2.5412		3.5727
16.0695		16.2221		2.4593		3.5296
16.8025		16.3029		2.34		3.5031
16.74		16.0839		2.3432		3.5304
16.7355		16.289		2.3364		3.6153
16.1756		15.879		2.3686		3.546
16.4666		16.5808		2.5276		3.8024
15.5687		16.2907		2.4106		3.4062
16.8775		16.3276		2.1312		3.5181
16.7652		16.8826		2.4532		3.4498
16.4469		15.8179		2.4459		3.6432
17.1217		16.1138		2.5043		3.4106
16.5713		15.9406		2.4475		3.6836
16.4493		16.2984		2.6515		3.4342
16.8086		16.3272		2.4627		3.4311
16.4141		16.5195		2.3538		3.515
16.0639		16.578		2.1353		3.4781
16.5859		17.1424		2.5915		3.5936
15.9234		16.4515		2.3788		3.4849
16.0538		16.7805		2.1682		3.5069
15.6195		16.0385		2.3703		3.5677
16.9434		15.5091		2.3344		3.333
16.9931		15.8616		2.4069		3.3764
16.1262		15.6637		2.2676		3.672
16.2542		15.7837		2.352		3.7129
16.6362		16.1846		2.3959		3.5685
16.0918		15.7709		2.3173		3.5005
16.7363		16.3654		2.3694		3.5723
16.323		15.8216		2.4099		3.8131
16.8175		15.8793		2.4688		3.5703
16.4973		15.0686		2.4763		3.7948
16.7485		16.0044		2.4321		3.5443
16.9018		15.6128		2.3448		3.6579
16.841		15.9554		2.4701		3.4724
16.7477		15.7181		2.3426		3.5382
17.1361		16.3354		2.3598		3.4157
16.7908		16.336		2.3258		3.55
16.3076		15.8129		2.3663		3.6845
17.3362		15.8521		2.3769		3.6027
16.4768		16.1114		2.3339		3.2134
15.7602		15.6402		2.2493		3.4306
16.1307		16.6381		2.3862		3.0851
16.2876		15.9446		2.9044		2.9213
15.7945		15.9747		2.5805		2.8851
16.0391		15.8281		2.6626		3.2686
16.1606		15.9484		2.5485		3.037
16.3463		16.4645		2.4232		3.1983
16.3144		15.6959		2.3706		3.3347
16.2826		16.6801		2.4538		3.2283
16.0386		16.7989		2.4955		3.3458
15.6812		16.3432		2.5482		3.0381
16.7605		16.4301		2.4441		3.2373
17.1421		16.8077		2.3975		3.2971
16.9277		16.0972		2.7454		3.2141
17.1318		16.2845		2.5255		3.4858
16.4975		16.3112		2.3966		3.231
16.5696		15.9135		2.5804		2.8224
16.6532		15.7026		2.5147		2.9846
15.8781		15.8847		2.6709		3.1832
16.8368		15.9902		2.545		3.0996
15.9124		16.339		2.6038		3.1462
15.5587		16.0419		2.6172		3.1732
16.0041		16.2799		2.6978		3.2157
16.2301		17.1358		2.5292		2.8987
16.5351		16.8183		2.5961		3.132
16.9483		16.7354		2.3676		3.0421
16.1994		16.3876		2.5759		3.0528
16.0795		15.6157		2.5524		2.8459
16.4319		16.0428		2.3617		2.9386
16.0131		15.8796		2.7043		2.9529
16.0287		15.5097		2.7105		3.4356
16.7645		15.7922		2.4231		2.9628
16.7388		15.9085		2.5088		2.826
16.6713		15.5594		2.752		3.2317
15.9464		15.8734		2.6283		3.1314
16.3324		16.1351		2.7512		3.3867
16.6984		16.5837		2.4294		3.1829
16.9823		16.5487		2.1807		3.0643
16.8707		15.986		2.6314		2.9495
16.4824		15.9413		2.511		2.7598
16.5587		15.438		2.3823		2.9764
16.2075		15.9066		2.6555		3.2952
16.5646		15.9859		2.5934		3.0368
17.3081		15.4711		2.6286		3.1452
17.0546		15.7569		2.6091		3.5093
16.579		16.591		2.4869		3.5694
16.3362		16.1191		2.2881		3.2626
16.725		16.2073		2.5284		3.2557
16.4097		16.4562		2.5743		3.297
16.5061		16.2708		2.4135		2.8018
16.7788		16.4595		2.5434		3.1187
16.4448		15.8452		2.4194		3.2384
16.6802		15.9377		2.4038		2.9908
15.6609		16.3614		2.519		3.1192
17.0805		15.8953		2.5111		3.315
17.1096		15.8671		2.3357		3.1198
16.11		15.4998		2.4821		3.256
16.0676		15.7198		2.3089		3.216
16.7125		16.4928		2.3641		3.1888
16.3958		16.8006		2.38		3.1538
16.8596		16.3309		2.5199		3.3235
16.5954		16.1835		2.672		3.2602
17.0371		15.9661		2.4133		3.4138
16.6947		16.3183		2.5587		3.2191
16.9934		15.7063		2.4741		2.9314
16.4266		15.6777		2.493		3.4016
16.2607		15.9086		2.5186		3.2073
16.6188		16.1171		2.367		2.9685
15.9098		16.239		2.4619		3.3478
16.3729		15.4888		2.3735		3.2678
16.2277		15.4809		2.3705		3.196
16.4111		15.7961		2.4257		3.3251
16.8353		15.134		2.5115		3.4426
15.8867		15.4774		2.5117		3.5891
16.2367		15.3185		2.4028		3.2986
15.7314		15.5784		2.4451		3.0642
15.8403		15.8019		2.595		3.4678
16.4793		15.8057		2.4905		3.4628
16.0479		15.0768		2.5622		3.2029
16.1025		15.1808		2.4474		3.4724
16.0182		15.6396		2.4414		3.3649
16.4189		15.2352		2.4472		3.3698
16.0184		15.0258		2.4863		3.3788
16.0467		15.7122		2.3048		3.392
16.3015		15.4168		2.4057		3.3856
15.424		14.9068		2.2564		3.2513
15.7977		15.662		2.2155		3.1169
16.1362		15.6303		2.4163		3.4303
16.4186		15.6438		2.3575		3.3237
16.2062		15.693		2.2644		3.4709
16.5815		15.6338		2.398		3.3085
15.2268		15.2872		2.5575		3.1803
15.6633		15.9227		2.3658		3.4611
16.3578		15.2283		2.1885		3.2734
15.8802		15.8486		2.5359		3.3864
16.6263		15.534		2.3122		3.4939
16.4264		15.9239		2.3942		3.2305
16.4963		15.4675		2.4509		3.3543
16.5574		15.81		2.4104		3.3327
15.7538		15.7076		2.469		3.4766
16.3807		15.2672		2.5739		3.4674
16.0161		15.2533		2.5101		3.4781
15.869		15.2541		2.5084		3.5358
15.4637		15.7109		2.5239		3.741
16.437		15.3677		2.3926		3.6536
15.7907		15.3299		2.4323		3.7258
15.4659		15.7807		2.4657		3.5646
15.8665		16.4335		2.6827		3.3963
15.5219		15.6553		2.3443		3.7078
15.4327		16.0863		2.4485		3.4632
15.5114		15.9501		2.5672		3.4534
15.5641		15.6986		2.6746		3.3222
14.8792		15.943		2.6461		3.4964
15.0536		15.6044		2.5328		3.487
15.7037		15.2515		2.6822		3.5726
15.6403		16.3341		2.4666		3.4995
15.9795		15.5662		2.5456		3.4772
16.1325		15.8499		2.6026		3.0649
16.1246		15.7625		2.4836		3.1875
16.0186		15.565		2.652		3.4054
15.7024		15.9888		2.283		3.1753
15.9568		16.0759		2.4805		3.4289
16.2766		16.4547		2.3934		3.4237
16.0461		15.4993		2.4916		3.3799
16.2853		15.7122		2.3473		3.4499
15.9289		15.7476		2.2913		3.6553
15.932		15.8549		2.5151		3.219
15.3978		16.3088		2.2666		3.4421
16.277		16.8316		2.221		3.5614
15.9141		16.2164		2.415		3.629
16.4975		16.4877		2.2961		3.3572
15.8432		16.2334		2.3717		3.4909
15.6577		16.0192		2.3456		3.4823
15.9447		16.1516		2.8035		3.3169
15.2923		15.9127		2.4081		3.5149
16.1528		16.0278		2.3061		3.4785
15.045		15.8007		2.536		3.2864
15.2598		15.8496		2.5589		3.45
15.3604		16.1152		2.3451		3.3441
15.6377		15.4527		2.4503		3.3792
16.0417		15.8764		2.578		3.4419
15.49		16.2231		2.6077		3.4254
16.1205		16.0672		2.59		3.352
16.2905		15.1996		2.3812		3.5166
15.597		16.1014		2.5085		3.5761
15.723		16.3207		2.3592		3.5155
16.2559		15.9456		2.4192		3.5509
16.3004		15.8716		2.3498		3.4802
15.0808		16.2288		2.3374		3.7342
15.52		16.4564		2.5968		3.4645
15.6955		15.5049		2.5321		3.6276
15.8445		16.8267		2.4484		3.3539
16.1583		15.9667		2.4018		3.5266
16.0793		16.5223		2.3869		3.4389
16.0796		16.5373		2.0367		3.4712
16.6644		16.4068		2.2525		3.5536
17.1306		15.6758		2.4323		3.4719
15.8563		16.3368		2.2258		3.4585
15.9907		16.1985		2.2025		3.4299
15.6242		16.0688		2.0845		3.347
15.7199		16.5405		2.3266		3.5795
15.8078		16.3308		2.1957		3.5439
15.6137		15.9834		2.175		3.6759
15.3678		15.7802		2.353		3.8586
15.6115		16.3169		2.1858		3.7413
15.7308		15.6144		2.0915		3.5937
16.2598		16.4084		2.0982		3.71
15.7338		15.9945		2.3426		3.7819
15.0114		15.3273		2.1511		3.582
15.1507		16.0819		2.1835		3.5607
14.5063		16.1888		2.1969		3.5557
15.5953		15.3698		2.1937		3.2991
15.1232		15.8271		2.1226		3.5492
14.9638		16.0535		2.2323		3.5389
14.8583		15.879		2.2665		3.4397
15.3346		16.3126		2.3297		3.353
14.5061		16.2091		2.3523		3.3553
14.6807		15.9331		2.2241		3.4267
15.4126		15.8923		1.9669		3.4385
14.7182		16.2738		2.1227		3.5046
14.8953		16.4192		2.3488		3.4843
15.0715		16.44		2.1168		3.5688
14.6945		16.6141		2.0709		3.5224
15.4279		16.7178		2.2697		3.5466
14.58		16.5407		2.3584		3.5053
15.3535		16.0536		2.2538		3.637
15.1123		15.9459		2.2938		3.5606
15.7455		16.0967		2.283		3.4613
15.2919		16.0242		2.3483		3.3827
14.8554		16.4585		2.5991		3.4575
15.0605		16.1211		2.3509		3.4879
14.4777		16.0278		2.5319		3.526
16.3355		16.2958		2.3022		3.5474
14.6289		15.7698		2.3343		3.4532
15.4133		15.9141		2.439		3.3723
15.343		15.9741		2.3023		3.5914
14.9469		16.0407		2.2988		3.5349
15.1012		15.3611		2.252		3.5481
15.4203		15.818		2.1949		3.4193
15.0539		15.9303		2.3967		3.5379
15.1594		15.9686		2.171		3.1551
15.7283		15.9418		2.3448		3.5093
15.7948		15.9272		2.5416		3.4741
15.3711		16.4812		2.5339		3.5763
15.1369		16.706		2.4745		3.5513
16.1564		16.0293		2.4807		3.5448
15.3011		16.6516		2.4858		3.4129
15.4914		17.1893		2.2774		3.3818
14.7171		16.2445		2.4133		3.5452
14.9048		15.9901		2.6176		3.5802
15.1955		15.9452		2.5246		3.5559
16.4309		15.9481		2.5195		3.622
15.5298		16.2982		2.5091		3.5671
16.0935		15.139		2.5417		3.4207
14.8598		15.3382		2.3949		3.3525
16.1983		15.7585		2.2386		3.2665
15.2991		15.2457		2.3298		3.571
15.8259		15.5742		2.2962		3.5201
16.4483		16.0117		2.1408		3.5699
16.6339		16.2352		2.2518		3.4337
16.3151		16.689		2.3317		3.3176
17.2638		15.7904		2.4251		3.3251
16.5887		15.9635		2.2949		3.3109
16.7786		15.6084		2.3802		3.3965
16.3752		15.4761		2.4655		3.375
17.2874		15.9658		2.1477		3.2036
16.3116		16.0526		2.2629		3.3588
15.4215		15.9386		2.0313		3.5156
16.0117		15.8474		2.0276		3.5755
15.9761		15.5002		1.9791		3.3815
16.6635		15.3216		2.134		3.4929
16.0124		15.8152		1.9997		3.3982
15.8617		15.8108		2.4525		3.4661
16.6613		15.782		2.4095		3.3233
16.7823		16.3128		2.5718		3.3897
15.9109		16.5418		2.5553		3.2589
15.8956		16.1268		1.9285		3.3599
16.6707		16.0519		2.3989		3.29
17.1542		15.7377		2.453		3.4033
17.0265		16.114		2.2145		3.5069
16.6201		16.179		2.2938		3.464
16.6173		16.2799		2.2134		3.2345
17.3894		16.164		2.2219		3.5343
17.4566		16.3335		2.2467		3.1861
17.7438		15.9675		2.1698		3.4263
16.9635		15.1945		2.3438		3.3863
16.7278		15.6603		2.1909		3.581
16.9972		15.94		2.4254		3.2629
17.5937		16.4379		2.4725		3.2548
16.9685		15.5176		2.2893		3.6297
16.9679		15.9679		2.1133		3.5699
17.6809		16.8156		2.3385		3.5372
16.836		16.3689		2.4763		3.4063
17.181		15.8352		2.4296		3.7155
17.1993		15.9532		2.442		3.6624
17.1786		16.1512		2.4781		3.4689
17.093		15.997		2.2724		3.5668
17.3825		16.1954		2.4721		3.4307
17.1846		16.1512		2.4667		3.6889
16.9688		16.1741		2.564		3.3896
17.0249		16.0921		2.5858		3.3392
18.0771		16.0109		2.5608		3.6635
17.9916		16.3164		2.1581		3.6027
17.2374		15.8907		2.7093		3.5324
17.1568		16.0219		2.5079		3.4477
17.3544		16.7728		2.5913		3.4041
17.1143		16.5316		2.5187		3.3659
17.4298		15.7538		2.7536		3.6784
17.4798		16.4808		2.7094		3.4166
17.3523		17.3614		2.6762		3.5474
17.9499		16.6597		2.6543		3.5753
17.4035		16.2409		2.7983		3.4905
16.8806		15.8989		2.5108		3.5965
17.4659		16.5241		2.5854		3.6306
17.5483		15.7981		2.5149		3.4101
17.2747		15.8923		2.4484		3.541
17.8993		15.7118		2.7219		3.6435
17.3392		16.0518		2.6686		3.6704
17.3529		15.7734		2.712		3.7017
18.3143		15.9765		2.4839		3.7039
16.8924		16.1467		2.4925		3.5431
16.8269		16.2947		2.5047		3.5067
17.3482		16.4007		2.7786		3.6502
17.1819		16.3167		2.527		3.4367
17.5685		16.4479		2.5306		3.5521
17.3227		16.8839		2.5366		3.397
16.7442		16.9295		2.6494		3.6161
17.0872		16.6829		2.5015		3.4383
17.8389		17.5279		2.7057		3.6473
17.1033		17.1442		2.7155		3.3822
17.4299		17.4105		2.5219		3.6346
17.0543		17.1526		2.3351		3.4513
17.34		16.6752		2.1588		3.3411
18.0277		16.6588		2.2642		3.5453
17.2427		17.5925		2.3154		3.5113
17.2247		17.4911		2.1154		3.7957
17.0467		17.5339		2.3499		4.1748
17.4566		17.3091		2.3537		3.7523
17.2049		16.6663		2.3766		3.4976
17.2104		16.8762		2.5453		3.7614
17.1373		17.2137		2.5172		3.7077
16.7718		16.5702		2.2687		3.7875
17.0484		17.7733		2.3473		3.5929
17.038		17.0216		2.5853		3.5833
16.3714		17.1147		2.6202		3.6653
16.4907		16.9731		2.2547		3.5738
16.8536		16.9365		2.2897		3.4468
17.8152		16.6723		2.3544		3.313
17.588		16.8029		2.2276		3.6674
16.7986		16.8169		2.2643		3.3937
17.4481		17.2478		2.4382		3.5115
18.0346		16.8153		2.3216		3.4455
17.2697		16.7772		2.3858		3.5018
17.0468		16.51		2.684		3.6016
16.9843		16.3799		2.3684		3.487
16.7607		16.4485		2.2749		3.4294
16.1313		16.5332		2.2991		3.5174
16.5388		15.7081		2.369		3.5649
17.21		16.0988		2.3168		3.452
16.3784		16.1709		2.4153		3.3353
16.6155		16.2754		2.2745		3.4178
16.7408		15.599		2.4082		3.4053
17.6852		16.0223		2.7315		3.378
16.9459		15.7289		2.3826		3.5367
16.2656		16.3707		2.5353		3.3944
16.5934		16.508		2.4128		3.4648
16.7502		16.3604		2.517		3.2386
17.1472		16.0257		2.8305		3.4692
16.1431		16.4309		2.6523		3.372
17.3177		16.2686		2.4595		3.589
17.6117		15.8456		2.516		3.4633
16.9461		16.8194		2.6564		3.5189
16.5457		16.5555		2.5352		3.4285
16.8715		16.0263		2.3696		3.4308
17.4875		17.0306		2.4831		3.4704
16.7808		16.3508		2.3069		3.3871
18.1832		16.9579		2.4829		3.3788
17.6382		16.7397		2.565		3.2499
16.8111		17.0016		2.296		3.4333
17.5384		16.8571		2.3593		3.4257
17.0013		16.6161		2.5206		3.5947
17.4188		16.5621		2.4413		3.3515
16.8802		16.9358		2.6177		3.2776
16.6239		16.7813		2.3494		3.6125
16.774		16.8301		2.4646		3.5567
17.6227		16.2999		2.5224		3.7008
17.285		16.7839		2.5653		3.4875
17.013		16.9893		2.5217		3.3909
17.3283		17.0713		2.6233		3.4581
16.7184		16.6982		2.6075		3.4703
17.7166		16.4659		2.7429		3.6109
17.8467		16.7629		2.5513		3.4783
17.5672		15.8805		2.5178		3.4326
17.3879		16.0452		2.6062		3.557
17.6703		15.8237		2.6293		3.5316
17.7496		16.7216		2.5229		3.4897
17.686		15.6895		2.5913		3.5394
17.5875		15.5886		2.4906		3.5907
17.1325		16.3298		2.6474		3.6621
17.9477		15.8813		2.6019		3.7029
17.5475		16.32		2.7275		3.6994
17.8731		15.9483		2.517		3.4848
17.6495		16.4514		2.4791		3.4932
17.0505		16.3772		2.5172		3.3602
17.3912		16.5118		2.6431		3.2557
17.7068		16.2891		2.6116		3.5976
16.9182		15.7855		2.8536		3.4407
17.9393		15.7395		2.4379		3.8825
17.2547		15.5887		2.8611		3.403
17.4328		16.159		2.667		3.1986
17.2356		16.0821		2.5311		3.609
16.7804		16.2462		2.4811		3.3784
16.9788		15.6343		2.649		3.2224
16.3562		16.0348		2.5367		3.5793
16.5893		16.2943		2.6448		3.6123
17.2793		16.371		2.5582		3.6447
17.3125		15.979		2.4852		3.2894
16.877		15.3983		2.6165		3.1519
16.5731		15.2535		2.5252		3.2608
17.1196		15.9876		2.7737		3.2916
16.681		15.5743		2.9522		2.9684
17.2317		16.1096		2.727		3.2591
17.1516		15.912		2.4937		3.4486
16.9293		15.9931		2.5368		3.2961
16.9964		15.2305		2.6705		3.2962
16.8484		15.516		2.7643		3.076
17.4885		15.2794		2.7441		3.4335
16.8808		14.9352		2.3967		3.4567
17.3254		15.3702		2.5486		3.5826
17.0864		15.5639		2.6099		3.4459
17.3288		15.9468		2.6776		3.2419
17.569		15.7352		2.6152		3.5181
17.3831		15.9369		2.5616		3.798
16.5124		16.0177		2.6248		3.5516
17.4863		16.0297		2.4029		3.6345
17.0626		15.941		2.2083		3.6984
16.9457		16.3088		2.6394		3.7282
17.4454		15.7175		2.5215		3.7539
16.7826		15.799		2.4821		4.0083
16.6997		15.839		2.5427		3.6618
17.5603		15.8846		2.3678		3.5679
17.5661		15.5254		2.5826		3.7318
17.6666		15.7439		2.6012		3.5376
17.9973		15.9696		2.6976		3.523
16.8865		15.9847		2.6812		3.779
16.8643		15.6119		2.7147		3.623
16.7799		15.7444		2.4007		3.6792
17.0356		15.9991		2.528		3.403
17.3554		15.9209		2.3463		3.657
17.3172		16.0883		2.5188		3.587
16.8279		15.6482		2.4359		3.6752
17.695		15.8408		2.3559		3.4053
17.1752		15.7168		2.5089		3.6177
16.7758		16.2411		2.4824		3.6824
17.5607		15.9281		2.4814		3.5659
17.6319		15.6961		2.3425		3.5816
17.4962		15.6839		2.5397		3.5661
17.866		16.236		2.52		3.4542
17.5685		16.52		2.4628		3.5046
17.4102		16.3635		2.6186		3.5667
17.8441		16.3925		2.627		3.5852
17.8876		16.2028		2.4059		3.6954
17.6784		16.3365		2.654		3.6305
17.2958		16.706		2.6857		3.5935
17.5922		15.8428		2.7216		3.3684
16.9729		16.7108		2.5638		3.3877
17.5993		16.7436		2.6622		3.4923
17.3604		15.7681		2.5613		3.4328
17.7482		16.1679		2.4133		3.4258
17.2241		16.2688		2.4034		3.5682
18.5958		16.5138		2.4413		3.3967
17.4958		15.8983		2.2817		3.5578
17.372		16.4647		2.6486		3.2288
17.6621		16.1125		2.7941		3.4447
17.1149		15.6558		2.7041		3.3838
17.8547		15.5812		2.8953		3.3954
18.0521		16.2535		2.7985		3.3486
18.0144		16.0911		2.4419		3.3147
16.7231		15.9472		2.5048		3.1625
16.6673		16.584		2.7157		3.5297
17.408		16.3241		2.4085		3.0077
17.343		15.6996		2.3438		3.4954
17.8935		16.1973		2.3278		3.425
17.7647		15.1246		2.5173		3.2909
17.2562		16.3634		2.5476		3.4515
17.7256		15.8819		2.4325		3.3732
17.563		16.3044		2.4964		3.4112
17.2865		16.5853		2.5688		3.1213
17.6225		15.6077		2.7007		3.6452
17.7729		15.4188		2.5988		3.3282
17.3446		16.6397		2.6255		3.465
16.923		16.1676		2.3921		3.3969
16.6261		16.4441		2.425		3.5302
17.6503		15.9031		2.543		3.4882
17.7552		16.6048		2.4275		3.5193
17.8802		16.6453		2.302		3.7619
17.1346		16.6757		2.3305		3.5336
17.7217		16.2299		2.335		3.5353
17.5678		16.0572		2.2759		3.9685
17.4581		16.3258		2.4639		3.5502
17.1631		16.1478		2.2724		3.6411
17.1572		15.8667		2.4512		3.5814
17.5743		15.4459		2.3341		3.5635
17.313		15.9035		2.3015		3.6655
17.8756		16.4506		2.6101		3.9245
17.2512		15.8958		2.4323		3.4547
17.2769		15.5995		2.5176		3.7142
17.2553		16.0031		2.3109		3.5518
17.397		15.9991		2.6992		3.8009
16.593		16.5462		2.3592		3.8335
16.7636		15.8517		2.6697		3.8381
16.1357		16.2692		2.5328		3.521
17.3749		15.3193		2.4882		3.5148
17.1009		15.8652		2.5651		3.5438
16.271		16.141		2.5203		3.5606
16.8823		15.0185		2.2697		3.593
16.0473		16.0238		2.4193		3.4207
16.3702		16.1134		2.6873		3.6403
16.9705		16.2109		2.1058		3.6082
16.4727		17.0089		2.3652		3.4651
17.5803		16.5808		2.3054		3.7033
16.9978		16.0833		2.5484		3.6717
15.7668		16.2549		2.5355		3.6309
16.9645		16.9193		2.5371		3.3869
16.8926		16.1243		2.3876		3.6226
16.456		16.6535		2.3558		3.8435
17.0515		16.6299		2.2931		3.519
17.2036		16.636		2.0136		3.6316
16.9002		16.5156		2.5791		3.7979
17.3623		15.3641		2.3209		3.9332
17.6103		15.4181		2.4723		3.5825
17.5984		16.3458		2.318		3.6137
17.4924		16.2377		2.2018		3.4282
17.7493		16.2238		2.0897		3.605
17.0887		15.7579		2.0727		3.8071
17.0218		15.3032		2.4196		3.4371
16.4834		16.2438		2.8976		3.6359
17.7972		15.5304		2.6828		3.5089
16.7598		16.1184		2.2765		3.6564
17.1128		15.7239		2.2023		3.5488
16.6129		15.6768		2.3241		3.7001
17.4383		15.7577		2.1703		3.7724
16.9889		16.4933		2.2269		3.7616
17.1878		16.4064		2.2193		3.6175
16.6773		16.8008		2.2405		3.4764
16.33		16.4131		2.4243		3.6068
16.5593		16.6829		2.3472		3.6081
17.0103		16.314		2.6754		3.4254
16.8315		15.8489		2.6319		3.5178
17.5016		16.3732		2.485		3.268
16.8618		16.3949		2.3203		3.5725
17.1907		16.0518		2.465		3.4846
17.3794		16.3804		2.4077		3.5374
18.0401		16.9461		2.4808		3.3582
16.963		16.7782		2.3577		3.5843
17.7586		16.5242		2.353		3.5598
17.9376		16.1479		2.5568		3.5314
17.0151		16.6458		2.3448		3.3903
17.6196		15.9817		2.5015		3.4081
17.9092		16.6086		2.7051		3.6096
17.3986		16.8443		2.6479		3.6876
17.6689		16.5693		2.4656		3.5851
17.7474		16.1494		2.4121		3.5064
17.3578		16.1636		2.678		3.5827
17.6261		16.8395		2.3589		3.3373
17.1155		16.2041		2.6534		3.5916
17.9888		16.2433		2.8139		3.4967
18.5359		16.0329		2.5871		3.5254
17.3312		16.0101		2.4559		3.2618
16.9124		15.8173		2.3501		3.5331
17.4036		16.2232		2.422		3.4011
17.5736		16.0518		2.3695		3.4266
17.9183		16.2267		2.4112		3.3538
16.9847		16.0197		2.6134		3.5148
16.2247		15.7961		2.7113		3.5029
16.2119		16.1977		2.3978		3.2572
16.8254		17.0061		2.4817		3.6598
16.4469		16.083		2.1325		3.6426
16.8562		16.9536		2.5024		3.49
17.1898		16.5406		2.2949		3.3489
17.5995		16.7484		2.3257		3.5079
17.5545		16.2241		2.5601		3.4598
17.2344		16.779		2.3951		3.5422
17.5387		16.504		2.6757		3.3942
16.9542		16.2415		2.5213		3.4538
16.9135		16.3523		2.5147		3.4619
16.414		16.9576		2.3777		3.6281
16.9004		16.9084		2.5533		3.5934
16.8979		16.5707		2.419		3.5655
17.382		16.4665		2.3243		3.724
17.5089		16.5864		2.3805		3.3988
17.4237		16.4369		2.5876		3.2332
18.1186		17.0463		2.5888		3.2765
18.289		15.8284		2.7531		3.5795
16.9871		15.9485		2.5703		3.3611
18.0736		16.9338		2.5464		3.2192
17.4861		16.0892		2.9118		3.423
16.8089		16.3783		2.4415		3.4987
17.7578		16.2889		2.5647		3.25
17.5911		16.8515		2.7198		3.1922
18.1592		17.1211		2.8652		3.2706
17.2487		16.8395		2.4804		3.2559
17.5227		16.4829		2.6361		3.0512
16.8634		17.0036		2.7194		3.3299
18.5966		16.5414		2.6114		3.1031
17.4179		16.7774		2.5451		3.1773
17.0914		16.3584		2.761		3.2447
17.2376		16.4842		2.5829		3.3474
17.8938		16.3698		2.7101		3.1472
17.769		16.1056		2.8161		3.0981
17.3977		16.4935		2.9321		3.1829
17.4937		16.349		2.4502		3.2662
17.6707		15.483		2.7089		3.1042
17.0749		16.1158		2.7554		3.238
17.2747		16.4886		2.8476		3.2044
18.1109		16.1831		2.8045		3.3707
18.1851		16.2988		2.8498		3.2121
17.6165		15.8489		2.8033		3.3802
17.1654		15.608		2.7164		3.3858
17.9494		16.0916		2.7428		2.8748
17.6932		15.3271		2.7819		3.2073
16.655		15.8936		2.6136		3.1734
16.479		16.1589		2.7257		3.1683
17.1549		16.1479		2.65		3.1564
16.836		16.2567		2.8125		3.1639
17.7237		16.2375		2.9198		3.3451
18.0286		16.0464		2.7179		3.4064
16.8209		16.1315		2.8609		3.131
16.6459		16.117		2.8182		2.9391
17.5796		16.1453		2.7557		2.8529
17.5272		15.9425		2.925		3.057
17.7909		15.3431		2.4614		3.3409
16.9618		16.1601		2.7578		3.3315
17.0632		15.5356		2.8994		3.3385
17.1623		15.5423		2.8791		3.3245
17.1269		14.9682		2.8361		3.1723
16.9866		15.0638		2.7287		3.441
17.2363		15.5704		2.9192		3.5584
17.7833		15.4067		3.034		3.4438
18.5457		15.8814		2.6521		3.2258
17.8794		15.6682		2.7439		3.3872
18.0111		15.3498		2.8224		3.4092
17.844		16.0324		2.852		3.3932
17.6796		15.6508		2.9704		3.4595
18.0619		16.0579		2.7865		3.5911
18.3643		15.407		2.6477		3.6292
17.9989		16.0337		2.6872		3.4015
18.3776		15.8145		2.8631		3.2869
17.8521		15.6799		2.6078		3.4772
18.0656		15.5691		3.0695		3.652
18.2054		15.8412		2.8188		3.2898
17.6262		15.219		2.9849		3.3642
18.3219		15.9751		2.5949		3.138
17.9037		15.9622		2.8046		3.1469
17.8154		15.8678		2.6831		3.2444
18.2504		15.7936		2.7751		3.4531
18.3765		15.6629		3.0363		3.2051
18.6951		16.1617		2.6386		3.2281
18.6337		15.6385		2.8118		3.116
17.9813		15.4548		2.6014		3.5335
18.6491		15.2858		2.9092		3.2257
18.9647		15.289		2.6382		3.166
17.7803		15.6683		2.5906		3.2389
18.0094		15.8901		2.5423		3.277
17.4837		15.8101		2.6577		3.0277
17.2037		15.453		2.7271		3.1491
17.252		15.7879		2.6086		3.5969
17.1404		15.1925		2.6237		3.4131
17.4401		15.1328		2.6114		3.6238
17.3894		15.5463		3.0379		3.2276
17.3469		15.4587		2.9262		3.462
17.7681		15.6842		2.7479		3.5013
17.7705		15.8104		2.9437		3.4833
17.3345		15.7598		2.8506		3.2076
17.2876		15.2804		2.6091		3.3471
16.96		15.1638		2.7479		3.5903
17.4181		15.3102		2.9131		3.455
18.0196		15.666		2.5114		3.3074
18.5336		15.2854		2.4303		3.2965
18.2946		15.1499		2.4372		3.3692
17.7349		16.1121		2.5529		3.3691
17.7226		16.3025		2.4813		3.2617
17.9327		16.259		2.6045		3.4131
16.8602		15.8279		2.7085		3.3285
17.1679		15.9894		2.381		3.5513
17.8353		16.222		2.4645		3.4322
17.6973		15.7959		2.5734		3.0739
17.3955		15.53		2.544		3.417
17.8123		15.8636		2.3804		3.3111
17.5442		16.1443		2.3704		3.4509
17.9627		16.0402		2.3869		3.4223
17.9556		16.0398		2.4338		3.2717
17.2565		15.5217		2.4589		3.2448
17.4054		15.8818		2.5052		3.5441
17.4911		16.0014		2.4633		3.5774
17.1585		15.7046		2.559		3.6081
17.7598		16.5359		2.5586		3.4292
18.2693		15.9504		2.5763		3.5061
17.216		16.3109		2.3248		3.5651
17.7917		15.982		2.5028		3.5903
17.7324		16.3473		2.47		3.4511
17.206		16.0449		2.4889		3.614
17.6028		16.5663		2.2482		3.399
17.0747		15.9051		2.4085		3.3113
17.2245		16.4461		2.2974		3.3882
17.133		16.5259		2.3709		3.6543
17.8342		16.325		2.3254		3.5782
17.3332		16.3707		2.4816		3.5406
17.613		17.0532		2.2858		3.4747
17.4095		15.9076		2.4956		3.4587
17.5556		16.3476		2.2796		3.7194
17.9854		16.1376		2.5702		3.7
16.6708		15.4702		2.4553		3.5964
17.3794		16.8112		2.3961		3.3933
17.2124		15.9057		2.3615		3.3355
17.3858		15.5041		2.4398		3.5029
17.2325		14.9918		2.281		3.549
17.0405		16.2924		2.2511		3.5696
17.5783		17.0602		2.101		3.662
17.2147		16.4446		2.3633		3.3803
17.4535		16.3054		2.1803		3.7409
16.9354		16.3762		2.191		3.7436
17.1063		15.7376		2.0856		3.6056
16.4299		16.4384		2.2685		3.7672
16.8377		16.3498		2.3753		3.6277
17.0063		16.4507		2.4639		3.2979
16.6996		16.3881		2.1826		3.4187
17.2478		16.4971		2.3327		3.5092
17.0539		16.585		2.5229		3.5106
17.2685		16.2125		2.3473		3.3967
17.6167		16.164		2.3589		3.6059
17.4711		16.484		2.2266		3.4942
18.1385		16.2266		2.2009		3.0981
17.9288		16.4856		2.1973		3.3383
17.4003		16.169		2.3534		3.1486
17.2553		16.6261		2.1675		3.167
17.7913		16.4371		2.1586		3.2115
16.9538		15.7291		2.0491		3.1071
17.0729		16.1121		2.2558		3.4332
17.163		16.1829		2.2707		3.4564
17.4688		15.9892		2.3565		3.2468
17.1423		16.3376		2.3677		3.1735
17.0342		15.5533		2.4345		2.7654
17.1015		15.9211		2.3647		2.8936
16.9889		15.4958		2.2625		2.9872
16.7564		15.8411		2.4506		3.137
17.0145		16.3036		2.0733		2.8959
16.5118		16.3333		2.3719		2.8321
16.4447		15.9231		2.3343		2.9038
17.1753		15.3962		2.6637		2.8243
16.5353		16.1944		2.4105		2.5703
17.1373		15.9353		2.2647		2.7101
17.7493		16.3939		2.2744		2.8863
17.6724		15.4233		2.5128		2.79
17.4342		15.7744		2.423		2.8925
17.0835		16.3564		2.2391		2.8688
16.7391		16.2208		2.2964		2.7152
17.0007		16.4264		2.645		2.4817
17.5778		15.937		2.3933		2.9317
16.9064		16.2735		2.5024		2.7127
17.4528		15.569		2.5469		2.5743
17.6829		15.9953		2.4304		2.7191
17.2172		15.542		2.4617		2.681
17.928		16.0631		2.4583		2.7496
17.6		15.3238		2.468		2.6328
17.0079		15.6382		2.5068		2.8266
16.7312		15.1206		2.6516		2.8107
17.7216		15.1402		2.6206		2.679
17.2592		15.6912		2.2048		2.3264
17.3229		15.5497		2.4328		2.487
17.9247		16.0093		2.3246		2.6071
17.1249		15.4586		2.4849		2.7337
17.5036		16.2821		2.3982		2.5804
16.8597		16.3261		2.429		2.4379
16.5603		15.697		2.5264		2.715
16.9016		16.3762		2.2927		2.6587
16.42		16.0079		2.4477		2.8055
17.3457		15.8272		2.4913		2.4327
16.5424		16.0337		2.3074		2.457
16.9086		15.8882		2.4493		2.492
16.9182		15.4743		2.5156		2.4912
17.2004		15.8715		2.4989		2.6645
16.6526		16.0213		2.559		2.5476
16.7151		15.889		2.5678		2.4135
17.1614		15.4506		2.3744		2.5635
16.4435		16.4037		2.6258		2.6239
16.7447		16.2877		2.5773		2.705
16.2902		15.6618		2.3666		2.5817
16.5451		16.4182		2.3221		2.7215
16.4761		16.0728		2.2401		2.7543
16.3473		16.0081		2.4056		2.8467
16.2527		16.0433		2.4296		2.5001
16.7381		16.5007		2.3273		2.6718
16.9434		15.6524		2.2616		2.5997
16.9041		16.206		2.3378		2.8129
17.1382		16.6236		2.2859		2.8102
16.3037		16.0298		2.503		2.8212
16.7587		15.9565		2.1552		2.5284
16.4097		16.2527		2.3132		2.7104
16.4415		16.2784		2.1499		2.6026
17.0393		16.1366		2.2309		2.673
16.4665		15.9266		2.1736		2.7081
16.9088		16.1298		2.339		2.8323
16.8495		16.394		2.2137		2.6908
16.6265		15.6751		2.2233		2.6108
16.4072		16.4364		2.4533		3.0611
16.397		15.8625		2.4017		2.8539
17.1505		15.9319		2.4974		2.8493
16.3017		15.8673		2.501		2.9743
16.9394		16.5237		2.3397		2.8554
17.5429		16.0725		2.475		3.0347
17.4542		16.6159		2.3236		2.7131
16.5764		15.9368		2.4132		2.9046
17.3264		15.7583		2.4372		3.0552
17.2684		16.3081		2.5653		2.8444
17.9379		16.0291		2.6144		2.8266
16.8359		15.9209		2.4488		3.0589
17.308		16.5359		2.3435		2.7136
16.6276		15.8902		2.5267		2.8268
16.9408		15.9557		2.5547		2.8803
16.8931		15.897		2.4215		2.9176
17.516		15.5815		2.386		2.855
16.8821		16.1132		2.4971		2.7102
17.7593		15.6274		2.492		2.7811
17.3101		15.6366		2.5636		3.0783
17.3488		15.9967		2.54		2.9002
17.3781		15.6637		2.5987		2.938
16.859		15.1606		2.5845		3.0332
17.3189		15.9863		2.3898		2.6323
17.2466		16.0902		2.591		2.9541
17.2059		16.2637		2.2416		3.0114
17.0817		15.9397		2.4871		2.8053
17.5945		16.0057		2.2915		2.8992
17.3042		15.4865		2.4649		2.755
16.9229		15.8846		2.5133		2.7016
17.3495		15.9664		2.5922		2.926
17.0182		16.2201		2.5146		2.7922
16.377		15.8799		2.5173		2.9423
17.0874		15.6111		2.5861		2.7969
17.1622		15.9199		2.4794		2.7214
17.3617		15.9424		2.5418		2.867
16.9346		15.9903		2.6077		2.8264
16.9974		15.6319		2.4029		2.6509
17.7714		16.2754		2.5273		2.8082
17.2624		15.5204		2.379		2.6029
17.3958		16.3919		2.2821		2.7304
18.03		15.95		2.3989		2.5603
17.7064		16.4895		2.3606		2.7406
17.3928		16.2947		2.5188		2.6852
16.9962		16.1096		2.479		2.8933
18.3252		16.2564		2.416		2.7467
17.6287		16.1373		2.2336		2.6949
17.8296		16.2413		2.4367		2.7029
17.8263		16.32		2.3799		2.7333
17.7523		16.4154		2.4024		2.8613
18.313		16.0094		2.3422		2.7994
18.1649		16.1028		2.555		2.5764
17.3951		15.4392		2.3538		2.7402
17.9709		15.6122		2.3778		2.802
17.5455		15.3551		2.5638		2.8715
17.9626		15.7495		2.5802		2.9992
17.5457		15.4276		2.7612		2.9692
17.7816		15.7411		2.4647		2.6771
17.1603		15.5922		2.3516		2.7495
17.3284		15.1167		2.319		2.8625
17.3315		15.458		2.5779		2.9317
17.8676		15.5314		2.3832		2.8652
17.54		16.0603		2.608		2.8267
17.8715		15.6937		2.1199		2.8517
17.9967		16.1056		2.3192		2.7882
17.8656		15.5392		2.4887		2.9856
17.775		16.5261		2.3838		2.6923
17.723		15.947		2.3825		2.8823
18.1232		15.9916		2.2636		2.6688
18.0571		15.7491		2.3986		2.7058
17.4287		15.9872		2.3431		2.7905
17.7658		16.0997		2.3089		2.9303
17.5591		15.595		2.4631		2.8365
17.4123		15.8727		2.4956		2.7612
16.7836		15.9343		2.4804		2.8351
17.7664		16.2795		2.4692		2.7026
17.4851		15.7898		2.3848		2.8951
17.268		15.7568		2.4432		2.6467
17.4964		15.6599		2.1569		2.8578
17.1309		16.1118		2.3592		2.6827
17.1669		15.9629		2.2094		2.8819
17.8142		15.6784		2.0589		2.9478
17.1815		15.8422		2.3065		2.9406
17.4		16.3821		2.1034		2.7681
17.7519		15.7377		2.5413		2.6251
17.7136		16.0338		2.3564		2.5843
17.1965		16.1676		2.3168		2.8648
17.1103		16.3152		2.464		2.8626
17.1995		16.0763		2.4985		2.6076
[truncated: 13,002 more rows]
