# Supplementary material for: Molecular architecture of OXGR1 reveals an evolutionary conserved mechanisms for metabolite surveillance
Source: EMBO J. 2026 Jun 3;45(14):4931–55. doi: 10.1038/s44318-026-00823-y (PMC13372822; doi:10.1038/s44318-026-00823-y)
Supplement: Supplementary file 8 — Source data Fig. 6 [file 44318_2026_823_MOESM8_ESM.zip › Source data Fig. 6/Fig. 6E/Fig. 6E-OXGR1 activation Mutants AKG ITA Calcium assays(1).xlsx]

## Sheet: Sheet1
raw data																							AKG
AKG																							raw data
Ligand Log[M]	WT			Y82A			F113A			L117A			I121A			F254A			F257A				Ligand Log[M]	WT			Y822X53A			F1133X32A			L1173X36A			I1213X40A			F2546X48A			F2576X51A
-3	52.4282	49.96	54.0834	13.4044	12.5772	16.6866	5.5992	9.1562	8.6568	20.9424	21.739	21.5878	21.025	17.6178	14.8776	1.3534	3.377	2.9494	11.462	15.3914	12.1754		-3	96.1716	90.9289	99.6875	27.7332	24.7391	39.6134	-3.29832	4.25714	3.19636	55.0176	57.9009	57.3537	29.4678	22.2305	16.41	-12.1473	-5.93383	-7.24677	6.02058	15.087	7.66663
-3.5	55.1278	52.6638	54.9	6.5348	6.2564	9.8496	2.0644	2.6468	5.5954	14.8218	16.5378	16.1416	8.7526	7.602	6.7412	2.6062	2.9724	2.772	9.1334	6.1836	4.5184		-3.5	101.906	96.6721	101.422	2.86815	1.86046	14.8663	-10.8066	-9.56954	-3.30639	32.8636	39.0748	37.6407	3.39985	0.95585	-0.872585	-8.30056	-7.17615	-7.79148	0.647744	-6.15841	-10.0006
-4	39.1664	50.6744	47.1036	7.3542	4.6548	7.0504	3.1572	2.6446	3.4714	7.5986	7.3802	10.2058	6.7744	9.1978	11.1852	4.646	5.7476	4.5306	7.2836	4.4832	7.8322		-4	68.0021	92.4464	84.8616	5.83404	-3.93665	4.73441	-8.4854	-9.57421	-7.818	6.71866	5.92814	16.1556	-0.802064	4.3455	8.56696	-2.03737	1.34508	-2.39171	-3.62035	-10.0818	-2.35455
-4.5	23.6808	25.5236	30.7676	3.9518	4.1512	3.5286	4.8892	6.2998	4.5112	8.067	2.9484	6.1026	7.4526	4.5594	7.1504	3.2698	4.7498	3.24	8.0658	10.7676	5.7558		-4.5	35.109	39.0233	50.1621	-6.48122	-5.75947	-8.01302	-4.80644	-1.81017	-5.60935	8.41407	-10.1131	1.30377	0.638508	-5.50697	-0.00339858	-6.26299	-1.71866	-6.35449	-1.81556	4.41838	-7.14548
-5	18.9396	14.3752	20.2216	4.0654	4.7256	5.1896	5.2212	5.6364	5.1852	5.3778	4.4404	8.0292	3.231	6.1122	2.5372	3.7312	3.5174	3.9634	11.609	9.6838	7.3436		-5	25.0382	15.3429	27.7613	-6.07003	-3.68039	-2.0009	-4.10123	-3.2193	-4.1777	-1.3197	-4.71269	8.27725	-8.32864	-2.20865	-9.80234	-4.84626	-5.50273	-4.13329	6.35976	1.9177	-3.48191
-5.5	6.0228	8.1728	7.2604	6.3284	2.3676	6.1766	4.7158	6.1552	5.4918	6.2856	3.7012	5.6314	6.267	8.3926	4.4494	3.6388	3.2464	5.3726	6.923	8.032	6.6452		-5.5	-2.39855	2.16829	0.230254	2.12107	-12.2154	1.57162	-5.17476	-2.11731	-3.52645	1.96615	-7.38828	-0.401773	-1.87984	2.63517	-5.74062	-5.12997	-6.33484	0.193646	-4.45237	-1.89355	-5.09335
-6	24.0196	5.4612	8.4124	6.0964	6.4774	8.9216	4.5622	4.6704	5.06	4.5664	5.438	4.7138	9.6978	4.2934	9.0304	4.7678	6.0856	2.9414	7.541	8.3016	11.3106		-6	35.8286	-3.59145	2.67723	1.28133	2.66039	11.5074	-5.50102	-5.27119	-4.44364	-4.25662	-1.1018	-3.7231	5.40756	-6.07198	3.98993	-1.66339	2.38291	-7.27134	-3.02644	-1.27149	5.67126
-6.5	13.141	7.6242	7.0222	3.8726	3.3076	6.1642	7.6424	4.4872	8.1298	4.1986	6.6908	3.4708	13.5168	15.8444	4.9294	16.3744	15.3572	8.3184	8.625	7.2596	9.4842		-6.5	12.7213	1.003	-0.27571	-6.76789	-8.81295	1.52674	1.04166	-5.66033	2.07696	-5.5879	3.43281	-8.22223	13.5195	18.4636	-4.72105	33.9746	30.8513	9.2387	-0.5253	-3.67573	1.45715
raw data																							ITA
ITA																							response
Ligand Log[M]	WT			Y82A			F113A			L117A			I121A			F254A			F257A				Ligand Log[M]	WT			Y822X53A			F1133X32A			L1173X36A			I1213X40A			F2546X48A			F2576X51A
-3	40.9076	45.2266	41.3448	12.6992	17.167	14.8478	14.1248	18.1642	14.5868	19.9946	17.1576	18.0062	13.5718	12.8312	7.9332	2.4788	3.732	2.161	20.709	15.145	25.177		-3	92.1633	103.459	93.3067	38.3464	57.3395	47.4804	22.1191	32.6832	23.3273	69.36	57.2996	60.9071	20.6728	18.736	5.92637	-5.36106	-1.84666	-6.25228	45.7626	30.1593	58.2924
-3.5	36.6424	46.6066	48.4634	13.7654	18.2414	18.6694	3.384	4.678	4.8224	16.2772	13.1832	15.3416	5.6164	7.5934	9.739	3.7874	1.5834	4.9258	23.5002	22.3096	24.7374		-3.5	81.0086	107.068	111.924	42.879	61.9069	63.7264	-5.97101	-2.58685	-2.2092	53.5569	40.404	49.5796	-0.132681	5.0377	10.649	-1.6913	-7.87207	1.50116	53.5901	50.2513	57.0596
-4	33.8198	34.0028	40.0434	10.3766	6.3524	11.2674	2.622	3.0758	6.2258	6.3908	12.4172	10.268	7.7224	6.3298	4.5118	3.6808	2.5838	2.4724	20.7142	22.4792	21.3832		-4	73.6268	74.1054	89.9031	28.4728	11.3655	32.2597	-7.96384	-6.77703	1.46106	11.5287	37.1476	28.0111	5.37507	1.73305	-3.02151	-1.99024	-5.0666	-5.37901	45.7772	50.7269	47.6533
-4.5	19.7506	26.055	29.6178	9.2768	7.2232	12.0978	2.57	5.661	7.8988	9.0748	5.5626	9.221	4.2024	4.7612	2.3182	2.2018	2.265	4.5184	10.6334	14.1648	10.128		-4.5	36.832	53.3197	62.6374	23.7974	15.0674	35.7898	-8.09983	-0.0160403	5.83641	22.9387	8.00796	23.5602	-3.83067	-2.36926	-8.75836	-6.13786	-5.96063	0.358675	17.5072	27.4105	16.0899
-5	17.2286	8.342	11.8296	8.8616	7.5736	4.6974	3.0816	2.951	3.566	4.8904	1.6384	2.6008	5.9862	5.9968	7.2268	6.377	3.003	4.7212	1.9676	2.2814	6.8966		-5	30.2363	6.99549	16.1165	22.0324	16.5569	4.3299	-6.76186	-7.10342	-5.49503	5.15036	-8.67425	-4.58298	0.834445	0.862167	4.07895	5.57082	-3.89102	0.927396	-6.79464	-5.91464	7.02796
-5.5	6.07	4.4994	6.432	4.4468	8.7668	2.7234	6.6834	1.5228	5.6884	2.7754	4.9558	2.7806	3.1476	3.3908	2.936	6.146	3.3282	2.9168	2.384	4.1438	2.951		-5.5	1.0536	-3.05394	2.00033	3.26457	21.6294	-4.06179	2.65781	-10.8385	0.055618	-3.84074	5.42838	-3.81863	-6.58925	-5.95322	-7.14265	4.92302	-2.97905	-4.13276	-5.62691	-0.691831	-4.03685
-6	5.0504	4.6652	14.3616	4.1752	3.5908	2.2698	9.5088	3.3354	6.3402	6.3034	4.0108	5.4496	6.9388	7.7078	2.9886	1.8068	5.866	4.8432	7.4656	5.3934	0.4912		-6	-1.61292	-2.62032	22.7384	2.10997	-0.374381	-5.9901	10.047	-6.09811	1.76025	11.1572	1.41109	7.52758	3.32575	5.33689	-7.00508	-7.24558	4.13781	1.26953	8.62363	2.81247	-10.935
-6.5	2.1668	16.5274	21.9952	5.7696	7.2962	8.9	2.3628	3.0656	6.1828	10.0352	6.7358	8.4896	7.5954	11.3834	7.075	16.6574	7.6022	12.8466	14.2598	14.7092	4.0868		-6.5	-9.15431	28.4025	42.7023	8.88794	15.3777	22.1956	-8.64172	-6.80371	1.34861	27.0215	12.9954	20.451	5.04293	14.9496	3.68195	34.4006	9.0067	23.7138	27.6769	28.9372	-0.851678
