# Supplementary material for: Molecular architecture of OXGR1 reveals an evolutionary conserved mechanisms for metabolite surveillance
Source: EMBO J. 2026 Jun 3;45(14):4931–55. doi: 10.1038/s44318-026-00823-y (PMC13372822; doi:10.1038/s44318-026-00823-y)
Supplement: Supplementary file 9 — Appendix Figure Source Data [file 44318_2026_823_MOESM9_ESM.zip]

Archive with 26 entries (13 files):
- Appendix Figure Source Data/
- Appendix Figure Source Data/Appendix Figure S1/
- Appendix Figure Source Data/Appendix Figure S1/S1B/
- Appendix Figure Source Data/Appendix Figure S1/S1B/S1B-OXGR1 WT 15 metabolites Calcium assay.xlsx
- Appendix Figure Source Data/Appendix Figure S1/S1C/
- Appendix Figure Source Data/Appendix Figure S1/S1C/S1C-OXGR1 WT AKG ITA cAMP assay.xlsx
- Appendix Figure Source Data/Appendix Figure S1/S1D/
- Appendix Figure Source Data/Appendix Figure S1/S1D/S1D-SUCR1 HCAR1 HCAR2 FFAR3 four ligands Calcium assay.xlsx
- Appendix Figure Source Data/Appendix Figure S2/
- Appendix Figure Source Data/Appendix Figure S2/S2A/
- Appendix Figure Source Data/Appendix Figure S2/S2A/S2A-README.txt
- Appendix Figure Source Data/Appendix Figure S2/S2A/S2A-uncropped SDS-PAGE AKG-OXGR1-Gq.tif
- Appendix Figure Source Data/Appendix Figure S2/S2H/
- Appendix Figure Source Data/Appendix Figure S2/S2H/S2H-README.txt
- Appendix Figure Source Data/Appendix Figure S2/S2H/S2H-uncropped SDS-PAGE ITA-OXGR1-Gq.tif
- Appendix Figure Source Data/Appendix Figure S3/
- Appendix Figure Source Data/Appendix Figure S3/S3A/
- Appendix Figure Source Data/Appendix Figure S3/S3A/S3A-README.txt
- Appendix Figure Source Data/Appendix Figure S3/S3A/S3A-uncropped SDS-PAGE SUC-OXGR1-Gq.tif
- Appendix Figure Source Data/Appendix Figure S3/S3H/
- Appendix Figure Source Data/Appendix Figure S3/S3H/S3H-README.txt
- Appendix Figure Source Data/Appendix Figure S3/S3H/S3H-uncropped SDS-PAGE MA-OXGR1-Gq.tif
- Appendix Figure Source Data/Appendix Figure S5/
- Appendix Figure Source Data/Appendix Figure S5/S5-OXGR1 Mutants four ligands Calcium assays.xlsx
- Appendix Figure Source Data/Appendix Figure S8/
- Appendix Figure Source Data/Appendix Figure S8/S8-SUCR1 Mutants Calcium assays.xlsx
