# Supplementary material for: Molecular architecture of OXGR1 reveals an evolutionary conserved mechanisms for metabolite surveillance
Source: EMBO J. 2026 Jun 3;45(14):4931–55. doi: 10.1038/s44318-026-00823-y (PMC13372822; doi:10.1038/s44318-026-00823-y)
Supplement: Supplementary file 9 — Appendix Figure Source Data [file 44318_2026_823_MOESM9_ESM.zip › Appendix Figure Source Data/Appendix Figure S1/S1B/S1B-OXGR1 WT 15 metabolites Calcium assay.xlsx]

## Sheet: Sheet1
raw data
OXGR1/GPR99
Ligand Log[M]	AKG			ITA			SUC			MA			Citrate acid			lactic acid			pyruvic acid			Malonic acid			Fumaric acid			(S)-Malic acid			D-(+)-Malic acid			Oxaloacetic acid			4-octyl itaconate			butyrate acid				γ-Aminobutyric acid
-1							95.747	102.342	103.595	95.0852	101.677	96.5852
-1.5							100.193	87.5806	102.846	92.8188	91.1584	90.242
-2							103.12	97.4764	99.419	98.4864	88.6736	90.141																															-4	5.9162	4.2474	5.4746
-2.5							89.3728	92.7482	97.817	83.0652	82.5024	79.9304																															-4.5	3.095	2.4312	6.9734
-3	38.6188	63.5914	66.0064	63.5452	72.8006	71.5398	76.5376	71.0694	75.626	41.372	48.075	35.3162	11.1066	4.2886	5.0748	6.3312	4.8164	3.0714	8.8086	4.427	2.0578	10.0968	8.096	3.1744	5.1132	3.6562	2.9508	5.2532	2.212	4.1888	2.514	3.2548	1.0394	2.4226	2.7592	5.5418	25.4672	26.9404	25.5578	10.5214	9.6386	11.6564	-5	3.8224	5.0636	6.088
-3.5	55.1332	66.7636	78.2094	72.5564	80.4966	79.734	38.6568	29.5672	27.6916	8.7144	7.023	11.3352	2.279	3.725	1.323	3.454	3.0228	4.0668	12.2174	3.079	2.4824	12.9512	5.0114	6.366	3.1734	3.2082	7.0464	3.8456	2.9886	4.7296	2.8604	4.0126	1.8556	3.7644	2.0084	4.3498	4.2038	7.1386	5.2124	9.222	5.0304	4.8228	-5.5	5.8746	6.0906	5.0422
-4	35.7772	65.2086	64.3556	46.6946	59.6856	51.501	7.232	6.9902	7.79	4.891	3.9238	6.2294	6.8088	2.8194	4.1796	7.8534	5.9744	5.8594	11.3086	3.4602	3.5014	8.0942	4.3372	8.0506	5.1248	1.6148	4.3772	3.5666	3.5732	2.6104	3.1778	5.888	3.9894	5.0712	2.6698	5.084	6.8798	5.8086	8.8304	7.0666	6.5342	5.8578	-6	1.8956	3.389	5.0292
-4.5	32.5508	36.1946	27.4374	16.0528	15.0732	7.4672	6.723	7.897	7.249	3.541	2.6658	8.4452	7.3808	3.834	4.214	10.1844	8.768	9.9384	8.8536	4.3394	2.1768	7.1662	8.0676	5.7612	1.7696	1.948	5.2972	4.8548	4.583	5.7196	5.794	4.1426	3.4854	7.6792	6.9272	5.0352	6.5234	4.411	4.3202	7.811	7.1558	9.5868	-6.5	6.3206	4.8762	7.8696
-5	7.0356	5.4188	5.2308	4.677	5.318	8.3052	5.5036	6.8452	7.4712	5.3404	5.8476	6.1932	7.5362	3.0896	3.053	9.9474	6.1038	6.037	10.2944	3.1968	3.319	10.7944	5.9958	5.8636	2.613	5.1194	2.9138	13.5256	2.0924	2.1856	8.3278	4.8836	3.7052	7.9284	3.7366	5.7674	4.691	7.8472	6.7534	4.5838	6.5434	7.004	-7	4.9498	4.8292	4.791
-5.5	4.5798	2.5662	3.9788	3.5496	4.6734	5.5698	7.0236	9.3882	7.877	6.558	5.394	1.6128	11.998	6.1598	3.154	2.0406	5.46	4.8796	18.0904	1.7264	3.9922	14.3924	6.0916	5.4304	4.3772	3.259	5.8198	4.0078	5.6516	10.7664	3.7692	3.1424	5.4646	6.4202	7.1918	4.1878	3.4914	5.8044	7.5552	5.2044	4.2434	5.2202	-7.5	23.6096	3.3004	6.6326
-6	2.1942	7.531	6.0086	4.3108	3.9192	8.37							4.3048	5.3062	6.1814	19.1334	6.1244	6.4138	16.057	4.9416	5.266	8.0574	7.2792	6.316	17.5474	3.1298	5.2088	4.902	3.3436	6.9208	4.4572	2.3916	3.2178	5.613	5.1504	3.8088	4.0824	5.7914	4.0684	23.0658	7.1014	5.5574
-6.5	4.45	4.8388	7.6624	3.7658	5.9992	5.118							21.628	3.435	7.502	4.412	7.1178	6.2898	5.2096	4.6176	5.4028	4.7646	7.0794	7.0462	3.5526	3.1064	5.9124	4.8156	5.6076	5.4426	20.8142	6.7626	5.9168	6.6904	4.0584	3.3734	6.3722	8.011	5.9698	18.1844	7.0128	10.2282
response
OXGR1/GPR99
Ligand Log[M]	AKG			ITA			SUC			MA			Citrate acid			lactic acid			pyruvic acid			Malonic acid			Fumaric acid			(S)-Malic acid			D-(+)-Malic acid			Oxaloacetic acid			4-octyl itaconate			butyrate acid				γ-Aminobutyric acid
-1							146.108	156.577	158.566	145.057	155.522	147.438
-1.5							153.165	133.144	157.377	141.459	138.823	137.369
-2							157.812	148.853	151.937	150.456	134.879	137.208																															-4	-3.65886	-9.46074	-5.19416
-2.5							135.989	141.347	149.394	125.976	125.082	120.999																															-4.5	-13.4673	-15.7751	0.0166881
-3	55.419	95.0619	98.8957	94.9886	109.681	107.68	115.614	106.933	114.166	59.7896	70.4303	50.1763	14.3865	-9.3175	-6.58414	-2.21604	-7.48251	-13.5493	6.39709	-8.83633	-17.0733	10.8758	3.91961	-13.1912	-6.45063	-11.5162	-13.9686	-5.9639	-16.5372	-9.66448	-15.4872	-12.9117	-20.6139	-15.805	-14.6347	-4.96053	64.3137	69.4356	64.6287	12.352	9.28274	16.298	-5	-10.9383	-6.62308	-3.06157
-3.5	81.6349	100.098	118.267	109.293	121.898	120.688	55.4793	41.05	38.0725	7.94703	5.262	12.1074	-16.3042	-11.277	-19.6279	-12.2191	-13.7183	-10.0886	18.2484	-13.5229	-15.5971	20.7996	-6.80456	-2.09505	-13.1947	-13.0737	0.270486	-10.8577	-13.8372	-7.78429	-14.2829	-10.2771	-17.7763	-11.14	-17.245	-9.10473	-9.61233	0.591036	-6.10575	7.83435	-6.7385	-7.46026	-5.5	-3.80349	-3.05253	-6.69748
-4	50.9081	97.6292	96.2751	68.239	88.8617	75.8689	5.59378	5.20993	6.47958	1.87754	0.34215	4.00219	-0.555574	-14.4254	-9.69646	3.07617	-3.45652	-3.85633	15.0888	-12.1976	-12.0543	3.91335	-9.14854	3.76177	-6.4103	-18.6135	-9.00947	-11.8277	-11.8047	-15.1521	-13.1794	-3.7569	-10.3577	-6.59665	-14.9456	-6.55215	-0.308729	-4.03295	6.47288	0.340715	-1.51027	-3.8619	-6	-17.6372	-12.4451	-6.74267
-4.5	45.7863	51.5707	37.669	19.5964	18.0414	5.96715	4.78576	6.64944	5.62076	-0.26553	-1.65487	7.51968	1.43309	-10.898	-9.57686	11.1803	6.25594	10.325	6.55354	-9.14089	-16.6596	0.686992	3.82087	-4.19774	-18.0753	-17.455	-5.81092	-7.34901	-8.29397	-4.34237	-4.08371	-9.8251	-12.11	2.47053	-0.143935	-6.72181	-1.54782	-8.89196	-9.20764	2.92876	0.650835	9.10265	-6.5	-2.25289	-7.27461	3.13249
-5	5.282	2.7154	2.41696	1.53782	2.55538	7.29744	2.85002	4.97975	5.9735	2.59094	3.3961	3.94473	1.97336	-13.486	-13.6133	10.3563	-3.00663	-3.23888	11.5627	-13.1133	-12.6885	13.3011	-3.38212	-3.84173	-15.143	-6.42908	-14.0972	22.7966	-16.953	-16.629	4.7255	-7.24888	-11.3458	3.33692	-11.2366	-4.17619	-7.91849	3.05461	-0.748182	-8.29119	-1.47828	0.123074	-7	-7.01872	-7.43801	-7.57082
-5.5	1.38352	-1.81298	0.42946	-0.25188	1.53211	2.95511	5.26295	9.01666	6.61769	4.52383	2.67603	-3.32646	17.4856	-2.81194	-13.2621	-17.1331	-5.24492	-7.26279	38.6669	-18.2255	-10.348	25.8102	-3.04905	-5.34783	-9.00947	-12.8971	-3.99401	-10.2938	-4.57879	13.2037	-11.1233	-13.3025	-5.22893	-1.90661	0.775995	-9.66795	-12.0891	-4.04755	2.03942	-6.13356	-9.47465	-6.07863	-7.5	57.8554	-12.7532	-1.16816
-6	-2.40352	6.06843	3.65168	0.956496	0.334848	7.40031							-9.26118	-5.77963	-2.73684	42.2931	-2.93501	-1.92886	31.5975	-7.04723	-5.9194	3.78541	1.07986	-2.26888	36.7791	-13.3463	-6.11826	-7.18491	-12.603	-0.166185	-8.73134	-15.9128	-13.0403	-4.71299	-6.3213	-10.9856	-10.0344	-4.09275	-10.0831	55.9648	0.461703	-4.90629
-6.5	1.17747	1.79467	6.27702	0.091332	3.63676	2.23789							50.9661	-12.2852	1.85446	-8.88848	0.518721	-2.35997	-6.11548	-8.17368	-5.44379	-7.6626	0.385216	0.26979	-11.8763	-13.4276	-3.67207	-7.48529	-4.73176	-5.30541	48.1367	-0.716196	-3.65677	-0.967213	-10.1178	-12.4994	-2.07349	3.62409	-3.47251	38.9938	0.153669	11.3326
