# Supplementary material for: Molecular architecture of OXGR1 reveals an evolutionary conserved mechanisms for metabolite surveillance
Source: EMBO J. 2026 Jun 3;45(14):4931–55. doi: 10.1038/s44318-026-00823-y (PMC13372822; doi:10.1038/s44318-026-00823-y)
Supplement: Supplementary file 9 — Appendix Figure Source Data [file 44318_2026_823_MOESM9_ESM.zip › Appendix Figure Source Data/Appendix Figure S1/S1C/S1C-OXGR1 WT AKG ITA cAMP assay.xlsx]

## Sheet: Sheet1
raw data	OXGR1-Gs-cAMP-Assay							raw data	OXGR1-Gi-Camp Assay
Ligand Log[M]	AKG			ITA				Ligand Log[M]	AKG			ITA
-3	7.20565	7.44163	7.22788	7.1862	7.29617	6.65173		-3	0.962533	1.00435	0.955058	0.993272	0.885391	0.853306
-3.5	7.76876	7.65054	7.35166	7.07699	6.69297	7.37403		-3.5	1.1279	1.0002	0.968818	1.04468	0.977085	0.996807
-4	7.51039	7.74438	7.4232	7.35943	7.3071	7.0745		-4	1.21876	0.967277	0.994925	0.977612	0.935503	0.968763
-4.5	7.37648	7.12317	7.25123	6.90462	6.93639	7.30969		-4.5	1.03829	1.21794	1.13072	1.02152	0.96659	0.942634
-5	6.91472	7.09588	7.34188	7.0489	7.15656	7.32662		-5	1.05287	0.971677	1.02796	1.02684	0.923537	0.983067
-5.5	7.54466	7.44	7.3248	7.78046	6.84814	7.30052		-5.5	1.01072	1.05747	1.0434	0.931349	0.885987	0.96916
-6	7.74343	7.74282	7.39465	7.73725	7.28263	7.49504		-6	1.07344	0.882004	1.03986	0.931109	0.988995	0.854082
-6.5	7.34354	7.92536	7.44142	7.80828	7.60473	7.67332		-6.5	1.06641	0.933306	1.05889	1.03498	0.841921	1.02779
