# Supplementary material for: Molecular architecture of OXGR1 reveals an evolutionary conserved mechanisms for metabolite surveillance
Source: EMBO J. 2026 Jun 3;45(14):4931–55. doi: 10.1038/s44318-026-00823-y (PMC13372822; doi:10.1038/s44318-026-00823-y)
Supplement: Supplementary file 9 — Appendix Figure Source Data [file 44318_2026_823_MOESM9_ESM.zip › Appendix Figure Source Data/Appendix Figure S1/S1D/S1D-SUCR1 HCAR1 HCAR2 FFAR3 four ligands Calcium assay.xlsx]

## Sheet: Sheet1
SUCR1/GPR91
raw data													response
Ligand Log[M]	AKG			ITA			SC			MC			Ligand Log[M]	AKG			ITA			SUC			MA
-2							76.5414	80.8265	64.8002	73.4696	72.0177	70.3376	-2							94.6106	100.348	78.8908	90.4979	88.5541	86.3046
-2.5							81.1947	80.016	80.4894	62.41	85.6818	64.1248	-2.5							100.841	99.2627	99.8965	75.6906	106.849	77.9865
-3	4.9338	11.6813	8.9378	25.9051	26.1828	23.903	67.32	79.4928	74.2778	63.2803	66.0179	52.3936	-3	-1.26247	7.77151	4.09836	26.8154	27.1871	24.1348	82.2645	98.5621	91.58	76.8558	80.5211	62.28
-3.5	1.96404	9.85332	6.63616	10.0045	23.7583	22.7427	73.0034	51.814	72.52	37.4342	40.9433	40.7485	-3.5	-5.23859	5.32412	1.01676	5.52655	23.941	22.5813	89.8738	61.5039	89.2265	42.2513	46.9495	46.6887
-4	12.7672	4.54788	7.03344	11.3126	15.362	8.65252	45.9012	61.1417	56.3969	44.5451	32.0525	30.9395	-4	9.22542	-1.77917	1.54867	7.2779	12.6996	3.7164	53.5874	73.9925	67.6399	51.7719	35.0459	33.5558
-4.5	11.3849	5.8064	11.6105	14.2527	11.0957	11.4182	30.3364	30.0799	35.8849	23.9357	16.5605	14.5175	-4.5	7.37467	-0.09418	7.67678	11.2143	6.98753	7.41934	32.7483	32.4048	40.177	24.1785	14.3041	11.5688
-5	5.93228	9.49648	9.3594	7.14948	17.0754	4.47984	16.2074	15.623	14.8601	6.13212	7.68376	7.55052	-5	0.074361	4.84635	4.66282	1.70403	14.9935	-1.87026	13.8314	13.049	12.0276	0.34192	2.41936	2.24097
-5.5	2.61948	6.46744	7.0734	6.67456	10.0618	5.8488	7.05928	0	4.6942	0.60096	10.5071	11.0491	-5.5	-4.36104	0.790869	1.60217	1.06818	5.60319	-0.03741	1.58326	-7.86818	-1.58327	-7.06357	6.19942	6.92508
-6	12.3811	7.89064	12.1132	11.9872	12.0878	4.6388							-6	8.70845	2.69635	8.3498	8.18105	8.31574	-1.65744
-6.5	8.39612	10.9797	7.96548	9.78044	4.88788	7.2132							-6.5	3.37312	6.83216	2.79655	5.22654	-1.32395	1.78934
HCAR1/GPR81
raw data												response
Ligand Log[M]	Lactate			raw data	AKG			ITA				Ligand Log[M]	Lactate			response	AKG			ITA
-2.4	21.9234	26.6259	16.6302	-3	2.3448	1.5106	2.1708	3.16828	1.11372	3.35176		-2.4	101.049	126.089	72.8621	-3	-3.20837	-7.65051	-4.13492	1.17669	-9.76391	2.15373
-2.7	16.838	22.2649	19.4596	-3.5	3.12884	4.76004	2.96648	1.83304	4.609	5.73176		-2.7	73.9684	102.867	87.9283	-3.5	0.966671	9.65286	0.102099	-5.93351	8.84857	14.8273
-3	14.7552	12.6432	3.58116	-4	2.10776	4.07068	5.96496	2.17164	2.86612	2.6786		-3	62.8774	51.6312	3.37529	-4	-4.47061	5.982	16.0691	-4.13045	-0.432322	-1.43087
-3.3	5.15988	1.79096	2.47888	-4.5	3.6954	2.05008	2.70168	1.99892	1.64984	6.6536		-3.3	11.782	-6.15758	-2.49439	-4.5	3.98362	-4.77776	-1.30797	-5.05019	-6.90905	19.7361
-3.6	2.58676	3.39016	0.60484	-5	1.06712	3.34484	7.43772	1.79048	0.70816	4.87608		-3.6	-1.91992	2.35821	-12.4737	-5	-10.0121	2.11688	23.9116	-6.16014	-11.9235	10.2708
-3.9	1.08104	3.39068	4.75604	-5.5	3.74352	3.72128	3.22768	2.31148	3.4042	2.9568		-3.9	-9.93793	2.36098	9.63156	-5.5	4.23986	4.12143	1.493	-3.3858	2.43297	0.0505523
-4.2	4.50968	4.5976	5.57436	-6	2.3252	1.83912	4.761	1.71572	2.45796	3.01852		-4.2	8.31969	8.78787	13.9891	-6	-3.31274	-5.90113	9.65798	-6.55824	-2.60579	0.379213
-4.5	3.164	3.88496	1.79296	-6.5	2.97648	3.6388	1.8548	2.65976	2.69736	4.42936		-4.5	1.1539	4.99303	-6.14693	-6.5	0.155349	3.68222	-5.81763	-1.5312	-1.33097	7.89198
HCAR2GPR109A
raw data												response
Ligand Log[M]	NA			raw data	AKG			ITA				Ligand Log[M]	nicotinic acid			response	AKG			ITA
-4	11.6992	12.5382	14.6626	-3	2.29388	2.63956	1.30028	4.661	2.16796	2.74084		-4	64.5576	71.3039	88.3855	-3	10.5497	11.5843	25.7162	5.68745	0.517969	2.39279
-5	16.9782	13.5203	17.8224	-3.5	0.26596	2.07956	3.16132	3.7032	8.51888	3.12812		-5	107.006	79.2005	113.794	-3.5	1.0289	-9.67849	0.57814	4.62864	0.658369	3.39776
-6	8.80756	7.76492	4.24872	-4	1.78888	1.23396	3.54128	5.73216	4.061	4.83344		-6	41.3056	32.9218	4.64816	-4	-2.97621	5.32431	8.61581	-7.59148	5.76979	-4.81408
-7	5.76984	4.01072	4.69116	-4.5	2.21276	4.44728	4.1546	3.54264	4.71624	5.44728		-7	16.8794	2.73441	8.20581	-4.5	-2.39138	5.48055	8.43107	-2.77775	0.392347	18.4396
-8	6.80292	3.8582	4.29632	-5	2.68536	3.96944	4.42584	7.4934	6.18452	5.72		-8	25.1864	1.508	5.03091	-5	-4.63146	3.20458	-0.682297	16.0613	0.472576	3.96148
-9	6.69584	5.61444	3.4858	-5.5	2.78112	3.8886	3.16424	5.9694	4.89304	7.52704		-9	24.3254	15.6299	-1.48645	-5.5	11.3404	-9.91812	-5.90773	5.81519	6.71354	-0.693909
-10	6.00316	4.07012	3.51812	-6	2.88856	3.11336	2.85064	6.75524	2.3362	6.95904		-10	18.7556	3.21205	-1.22657	-6	2.5163	7.11996	1.33293	15.7372	12.2134	6.56891
-11	5.47892	3.3086	4.03272	-6.5	3.13392	3.83592	3.84884	3.67572	1.97844	3.75608		-11	14.5402	-2.91131	2.91131	-6.5	0.41346	70.7816	39.8681	3.41043	9.58277	-0.902927
FFAR3/GPR41
raw data												response
Ligand Log[M]	propanoic acid			raw data	AKG			ITA				Ligand Log[M]	propanoic acid			response	AKG			ITA
-2	110.899	115.72	108.93	-3	38.309	39.2666	37.7086	16.4452	23.7332	29.5		-2	99.0498	103.868	97.0823	-3	26.5088	27.4658	25.9088	4.65978	11.9429	17.7058
-3	113.019	4.7438	101.919	-3.5	25.5716	21.1482	18.7292	21.4766	23.3184	14.2278		-3	101.169	-7.03371	90.0758	-3.5	13.78	9.35961	6.94224	9.68778	11.5283	2.44388
-4	80.724	81.1744	78.5256	-4	17.574	23.49	12.4194	18.1776	16.9602	14.046		-4	68.8952	69.3453	66.6982	-4	5.78782	11.6998	0.636703	6.39101	5.17444	2.2622
-5	40.4054	34.9914	29.3378	-4.5	16.0912	12.2258	11.9246	14.9294	13.0356	13.9646		-5	28.6038	23.1935	17.5437	-4.5	4.30602	0.443234	0.142237	3.14501	1.25249	2.18086
-6	18.107	14.3288	10.6856	-5	18.9084	17.531	14.7928	14.8	16.2316	12.1474		-6	6.32046	2.54481	-1.09593	-5	7.12132	5.74485	3.0085	3.01569	4.44633	0.364887
-7	13.7934	9.642	9.4654	-5.5	13.8764	11.3212	6.295	15.4818	16.2246	13.322		-7	2.00977	-2.13882	-2.3153	-5.5	2.09272	-0.460755	-5.48356	3.69703	4.43933	1.53869
-8	10.2282	13.142	11.8796	-6	10.7536	10.022	16.6506	9.3896	15.1078	11.5088		-8	-1.55302	1.35881	0.0972676	-6	-1.02797	-1.75908	4.86504	-2.39105	3.32329	-0.273282
-9	13.4712	11.6612	10.2144	-6.5	20.0158	12.9036	13.1812	14.0808	20.1244	13.0654		-9	1.68779	-0.120985	-1.56681	-6.5	8.22797	1.12058	1.39799	2.29698	8.3365	1.28227
