# Supplementary material for: Molecular architecture of OXGR1 reveals an evolutionary conserved mechanisms for metabolite surveillance
Source: EMBO J. 2026 Jun 3;45(14):4931–55. doi: 10.1038/s44318-026-00823-y (PMC13372822; doi:10.1038/s44318-026-00823-y)
Supplement: Supplementary file 9 — Appendix Figure Source Data [file 44318_2026_823_MOESM9_ESM.zip › Appendix Figure Source Data/Appendix Figure S2/S2H/S2H-README.txt]

Uncropped and unedited SDS-PAGE image. The cropped area shown in Fig. EV2H is highlighted.

Representative sodium dodecyl sulphate-polyacrylamide gel electrophoresis (SDS-PAGE) of the size-exclusion chromatography peak of ITA-OXGR1-Gq complexes (ITA-OXGR1-Gq-scFV16-Nb35):

Lane 4, molecular weight standard (PageRule Unstained Protein Ladder, Thermo Scientific);
Lanes 7, the last peak in the Superose 6 increase 10/300 GL (24 ml). 
