# Supplementary material for: Molecular architecture of OXGR1 reveals an evolutionary conserved mechanisms for metabolite surveillance
Source: EMBO J. 2026 Jun 3;45(14):4931–55. doi: 10.1038/s44318-026-00823-y (PMC13372822; doi:10.1038/s44318-026-00823-y)
Supplement: Supplementary file 9 — Appendix Figure Source Data [file 44318_2026_823_MOESM9_ESM.zip › Appendix Figure Source Data/Appendix Figure S5/S5-OXGR1 Mutants four ligands Calcium assays.xlsx]

## Sheet: Sheet1
raw data
AKG
Ligand Log[M]	WT			empty vector			N28A			L36A			Y40A			Y82A			L89A			Y93A			E97A			R110A			R110E			R110Q			F113A			F113L			F113W			H114A			H114L
-2
-2.5
-3	52.4282	49.96	54.0834	6.296	6.863	6.2704	23.8794	31.5829	28.7442	2.7638	2.7254	3.8744	1.5098	5.2252	2.5594	13.4044	12.5772	16.6866	3.0454	2.92	6.6004	2.6486	3.9464	5.825	17.7336	17.3984	17.5024	2.6486	3.9464	5.825	3.887	3.6164	4.102	10.978	5.6912	5.6264	5.5992	9.1562	8.6568	2.06048	0.97268	2.00332	14.3808	18.4952	18.624	6.1632	2.46212	2.04784	2.2114
-3.5	55.1278	52.6638	54.9	3.676	4.1182	4.9218	35.3334	37.6427	37.8555	4.8056	3.3434	3.5322	4.1604	9.7166	5.8214	6.5348	6.2564	9.8496	2.1756	4.063	4.0314	4.5662	6.8738	3.456	15.2616	19.2532	15.5074	4.5662	6.8738	3.456	1.896	2.8416	5.3776	5.0414	3.5808	4.5122	2.0644	2.6468	5.5954	3.58972	2.63352	1.24116	23.5022	20.3004	25.2412	5.4806	2.10496	2.31964	5.3076
-4	39.1664	50.6744	47.1036	3.3728	4.9502	7.8202	29.2345	26.7916	26.2795	4.6378	3.3638	3.1138	5.0092	6.3438	8.61	7.3542	4.6548	7.0504	7.3042	5.0868	4.0538	4.1786	4.5062	5.7866	6.542	9.3564	12.1714	4.1786	4.5062	5.7866	2.6946	5.7168	6.7902	7.262	4.175	3.8412	3.1572	2.6446	3.4714	6.70624	2.06208	2.30868	32.2108	28.0218	36.6238	1.08904	4.45692	4.27612	3.1386
-4.5	23.6808	25.5236	30.7676	4.759	3.6644	3.7166	19.2392	16.1144	13.1245	7.9308	6.9558	2.51	6.1142	3.8372	4.248	3.9518	4.1512	3.5286	6.3024	3.5762	2.7852	4.8966	4.2606	3.8348	3.2434	6.4904	6.1108	4.8966	4.2606	3.8348	4.4938	5.6124	6.4258	5.3844	2.754	4.4508	4.8892	6.2998	4.5112	9.32592	5.67608	5.81228	27.8606	25.4164	24.1916	5.1062	4.05704	3.07148	7.4696
-5	18.9396	14.3752	20.2216	5.9362	7.6558	1.7408	6.07044	3.4378	6.2028	4.7214	6.4808	5.5922	3.7868	5.5258	6.0766	4.0654	4.7256	5.1896	2.4542	5.563	6.6406	6.1568	4.5426	7.0806	3.9492	2.0214	5.1648	6.1568	4.5426	7.0806	4.7206	5.3206	7.4942	8.2792	7.0038	2.8542	5.2212	5.6364	5.1852	9.35108	6.7232	5.36336	9.2362	10.0706	12.763	6.51896	5.97296	6.83764	9.383
-5.5	6.0228	8.1728	7.2604	7.0304	4.2636	2.2692	2.4458	6.0198	3.98292	4.6222	4.8616	3.962	4.3336	8.5342	4.1884	6.3284	2.3676	6.1766	5.0496	3.9056	9.2716	4.1202	5.1526	7.444	2.975	3.7304	8.121	4.1202	5.1526	7.444	3.3474	4.832	7.102	4.8912	5.2996	4.9478	4.7158	6.1552	5.4918	3.14812	3.9364	8.89764	7.8594	8.0422	10.8046	5.77936	3.16448	2.72804	3.6824
-6	24.0196	5.4612	8.4124	7.4848	6.9794	6.5034	3.8918	2.96568	2.38616	6.2054	2.2842	4.2174	5.1488	4.9594	4.6486	6.0964	6.4774	8.9216	6.5366	4.5332	3.6736	8.1992	3.4562	4.6156	4.5136	2.2856	6.844	8.1992	3.4562	4.6156	5.5544	5.8972	7.183	7.6844	5.9338	8.1386	4.5622	4.6704	5.06	6.60652	8.12696	4.41048	6.8488	5.15	8.2238	4.87852	5.30152	1.25576	4.8662
-6.5	13.141	7.6242	7.0222	4.7666	3.7632	3.6402	6.27968	1.27372	3.0186	6.195	4.07	6.0412	5.5938	2.414	6.187	3.8726	3.3076	6.1642	9.2292	12.965	3.7832	7.088	7.7642	7.5444	3.633	4.664	5.4404	7.088	7.7642	7.5444	3.589	17.3896	6.2122	6.0316	5.9102	2.4336	7.6424	4.4872	8.1298	5.28752	5.55264	4.62376	3.2948	5.9022	7.9368	3.40156	4.086	3.55536	7.395
response
AKG
Ligand Log[M]	WT			empty vector			N28A			L36A			Y40A			Y82A			L89A			Y93A			E97A			R110A			R110E			R110Q			F113A			F113L			F113W			H114A			H114L
-2
-2.5
-3	96.1716	90.9289	99.6875	7.867	9.17917	7.80776	55.3012	77.0608	69.0425	-10.7813	-10.9203	-6.76137	-15.3202	-1.87205	-11.5211	27.7332	24.7391	39.6134	-8.72287	-8.98924	-1.17166	-9.56572	-6.80905	-2.81869	47.6602	46.4958	46.857	0.414202	-5.98234	2.70484	-3.52731	-4.54787	-2.71645	24.1935	5.82902	5.60393	-3.29832	4.25714	3.19636	-4.25124	-5.57233	-4.32065	27.7197	40.8749	41.2867	7.54206	-3.5795	-4.82439	-9.84675
-3.5	101.906	96.6721	101.422	1.80371	2.82707	4.68678	87.6544	94.1774	94.7785	-3.39082	-8.68337	-7.99999	-5.72617	14.3849	0.285947	2.86815	1.86046	14.8663	-10.5704	-6.56138	-6.6285	-5.49252	-0.59093	-7.85071	39.0733	52.9387	39.9271	-3.56766	0.984738	0.368746	-11.0363	-7.46999	2.09441	3.57184	-1.50178	1.73358	-10.8066	-9.56954	-3.30639	-2.39402	-3.5553	-5.24627	56.8841	46.6468	62.4443	5.49088	-4.65274	-4.00764	1.83041
-4	68.0021	92.4464	84.8616	1.10204	4.75251	11.3944	70.4274	63.527	62.0806	-3.99819	-8.60953	-9.51442	-2.65387	2.17681	10.3795	5.83404	-3.93665	4.73441	0.32329	-4.38671	-6.58092	-6.31583	-5.61997	-2.90026	8.78441	18.5607	28.339	-4.10718	-7.5168	-1.81569	-8.02439	3.37369	7.42196	11.2854	0.562269	-0.59724	-8.4854	-9.57421	-7.818	1.39089	-4.24929	-3.9498	84.7287	71.3349	98.8386	-7.70553	2.41478	1.87148	-6.34986
-4.5	35.109	39.0233	50.1621	4.31003	1.77687	1.89767	42.1945	33.368	24.9228	7.92108	4.39199	-11.6999	1.34576	-6.89602	-5.4091	-6.48122	-5.75947	-8.01302	-1.80464	-7.59539	-9.27557	-4.79072	-6.14165	-7.0461	-2.67379	8.60517	7.28657	6.09577	4.21381	1.81441	-1.2388	2.97995	6.04765	4.7633	-4.37379	1.5203	-4.80644	-1.81017	-5.60935	4.5724	0.139793	0.305204	70.8195	63.0045	59.0883	4.36583	1.21316	-1.7484	9.98429
-5	25.0382	15.3429	27.7613	7.03434	11.0139	-2.67479	4.99766	-2.43855	5.37153	-3.69559	2.6727	-0.54366	-7.07845	-0.784	1.20966	-6.07003	-3.68039	-2.0009	-9.97865	-3.37521	-1.08627	-2.11391	-5.54265	-0.15166	-0.22208	-6.91859	4.00049	-5.32642	-3.92238	-1.72223	-0.38343	1.87944	10.0771	14.8188	10.3885	-4.02573	-4.10123	-3.2193	-4.1777	4.60296	1.41149	-0.23999	11.2705	13.9384	22.547	8.6111	6.9704	9.56872	17.2006
-5.5	-2.39855	2.16829	0.230254	9.56658	3.16356	-1.45195	-5.24058	4.85462	-0.89879	-4.05465	-3.18812	-6.4443	-5.09926	10.1051	-5.62482	2.12107	-12.2154	1.57162	-4.46573	-6.89571	4.50226	-6.43988	-4.24695	0.62024	-3.60612	-0.98212	14.2693	-5.92032	1.30718	-11.319	-5.56239	0.036709	8.5979	3.0501	4.46874	3.24671	-5.17476	-2.11731	-3.52645	-2.93033	-1.97299	4.05227	6.86836	7.45284	16.2852	6.38864	-1.46894	-2.78042	-4.29895
-6	35.8286	-3.59145	2.67723	10.6182	9.44855	8.34697	-1.15617	-3.77211	-5.40904	1.67586	-12.5172	-5.51986	-2.14858	-2.83413	-3.95909	1.28133	2.66039	11.5074	-1.30718	-5.56262	-7.38851	2.22437	-7.85029	-5.38759	1.73845	-6.00085	9.83345	1.47668	-1.9049	5.94284	2.7612	4.05406	8.90339	12.7527	6.67173	14.3304	-5.50102	-5.27119	-4.44364	1.26978	3.11631	-1.39724	3.63711	-1.79457	8.03348	3.68166	4.95276	-7.20455	0.165692
-6.5	12.7213	1.003	-0.27571	4.32761	2.00551	1.72086	5.58868	-8.55126	-3.62263	1.63822	-6.05338	1.08153	-0.53787	#REF!	1.60926	-6.76789	-8.81295	1.52674	4.4122	12.3475	-7.1557	-0.13594	1.30038	0.833501	-1.32045	2.26089	4.95783	5.78693	-3.25031	-4.69471	-4.6512	47.3971	5.24206	7.01145	6.58975	-5.48675	1.04166	-5.66033	2.07695	-0.3321	-0.01012	-1.13822	-7.72632	0.610483	7.11584	-0.75653	1.30018	-0.29436	9.70294
ITA
raw data
Ligand Log[M]	WT			empty vector			N28A			L36A			Y40A			Y82A			L89A			Y93A			E97A			R110A			R110E			R110Q			F113A			F113L			F113W			H114A			H114L
-2
-2.5
-3	40.9076	45.2266	41.3448	3.2104	4.0946	5.965	29.7436	30.2575	36.0474	8.9826	3.1218	3.5286	3.9752	5.1224	3.8224	12.6992	17.167	14.8478	2.4684	4.5744	4.8244	7.2404	3.6994	6.2622	17.4958	16.266	19.5218	5.3872	4.2572	3.4012	6.583	3.614	4.7816	3.9868	3.4504	4.1022	14.1248	18.1642	14.5868	9.68072	5.91568	4.46836	26.8808	23.0996	19.2292	0.49628	1.24764	3.3012	6.7162
-3.5	36.6424	46.6066	48.4634	5.6608	5.9742	13.1208	34.5973	27.9646	33.427	6.4178	2.278	2.6324	9.3606	4.1734	2.3482	13.7654	18.2414	18.6694	6.3448	4.4858	2.2048	4.1218	5.2246	3.657	15.3408	13.5536	16.8008	3.7132	2.1724	7.9952	3.9482	4.6324	4.2062	2.827	2.1154	0.772	3.384	4.678	4.8224	7.43836	6.09012	7.59192	28.6412	29.834	27.6666	1.99068	4.17108	1.62624	4.783
-4	33.8198	34.0028	40.0434	5.0002	3.8322	9.0016	21.9956	20.2001	16.0193	3.0486	2.2368	4.6948	2.3812	3.1884	3.6136	10.3766	6.3524	11.2674	4.2352	4.353	9.0118	3.179	2.7618	3.4358	6.1812	8.4796	6.0134	7.129	4.2238	9.0018	3.5176	3.8616	3.8882	5.143	3.9906	4.5994	2.622	3.0758	6.2258	8.81776	3.4712	4.02712	24.9742	27.2538	22.9716	0.60944	5.58744	4.83792	7.1002
-4.5	19.7506	26.055	29.6178	5.298	5.366	3.5118	13.6208	5.79944	9.52688	2.6774	2.3226	2.6816	3.4996	2.51	2.4488	9.2768	7.2232	12.0978	6.3924	5.7366	7.7776	5.5868	6.0578	4.865	3.1596	3.6966	3.8656	4.7188	2.6498	8.9438	2.4614	3.7888	6.918	4.311	3.8008	4.8466	2.57	5.661	7.8988	8.40036	3.31488	12.2082	21.1536	21.2374	14.3132	5.68816	5.58084	8.12176	8.772
-5	17.2286	8.342	11.8296	8.9852	5.0738	8.7918	5.01696	2.46636	6.77748	2.7696	2.5706	4.6696	5.6918	3.8026	2.2422	8.8616	7.5736	4.6974	6.729	4.4668	5.4228	2.3592	4.6574	1.978	4.8594	3.7508	5.807	2.009	3.9768	10.4194	17.5604	4.7396	6.988	6.972	5.2564	3.562	3.0816	2.951	3.566	5.79604	4.6626	8.20156	9.8032	9.2828	6.8568	5.88888	7.17348	6.26172	5.3964
-5.5	6.07	4.4994	6.432	5.0336	6.3554	6.6494	5.8704	5.32008	4.91676	5.8078	6.2322	8.6248	3.785	3.1172	1.68	4.4468	8.7668	2.7234	7.7714	3.7288	4.0498	1.9488	6.5108	7.429	3.533	4.531	4.524	4.2676	5.4632	5.706	21.238	5.6148	6.2398	4.706	5.5814	4.989	6.6834	1.5228	5.6884	10.0229	8.67824	7.72696	4.588	5.4958	4.868	7.2544	5.30948	2.74172	5.926
-6	5.0504	4.6652	14.3616	6.3372	4.9884	5.2982	6.99728	2.81424	5.75348	6.3626	5.2114	3.3404	4.2896	4.6074	3.5752	4.1752	3.5908	2.2698	5.9378	8.3912	5.7176	5.3952	7.2808	8.1386	3.3138	4.1946	4.2452	7.4286	6.722	8.1022	1.8544	2.7008	8.2322	4.9908	5.3844	6.8896	9.5088	3.3354	6.3402	8.24932	0.43932	13.3575	5.3326	6.6956	1.419	6.51828	8.04908	8.43168	7.5428
-6.5	2.1668	16.5274	21.9952	3.9382	4.8828	7.0562	7.91568	4.70788	3.48356	5.3284	3.3648	5.221	5.6556	4.5984	9.463	5.7696	7.2962	8.9	4.329	4.8312	5.7118	6.8438	4.9774	6.1918	4.4358	4.5724	6.8636	6.8576	8.8132	8.8102	3.2024	3.2986	4.769	4.5896	2.825	5.7444	2.3628	3.0656	6.1828	9.338	10.1114	5.133	8.4804	3.157	2.943	3.31404	5.24168	0.7174	7.9616
ITA
response
Ligand Log[M]	WT			empty vector			N28A			L36A			Y40A			Y82A			L89A			Y93A			E97A			R110A			R110E			R110Q			F113A			F113L			F113W			H114A			H114L
-2
-2.5
-3	92.1633	103.459	93.3067	0.793933	3.03101	7.76324	92.2759	94.1795	115.626	22.5468	-2.36815	-0.6388	1.25975	6.13662	0.610176	38.3464	57.3395	47.4804	-8.36554	-2.85779	-2.20397	4.11451	-5.14615	1.55626	46.0468	41.6465	53.2958	-0.7321	-3.68735	-5.92602	3.7075	-6.99261	-2.78465	-2.28874	-4.20799	-1.87584	22.1191	32.6832	23.3273	12.586	1.39393	-2.90843	79.6265	66.0973	52.2489	-7.71477	-5.71203	-0.23829	4.18754
-3.5	81.0086	107.068	111.924	6.9936	7.78652	25.8679	110.254	85.6861	105.92	11.6435	-5.95524	-4.44865	24.1537	2.10232	-5.65681	42.879	61.9069	63.7264	1.77228	-3.0895	-9.05493	-4.04146	-1.15734	-5.25704	38.3361	31.9415	43.56	-5.11006	-9.13966	6.08852	-5.78817	-3.32235	-4.85835	-6.43853	-8.98465	-13.7914	-5.97101	-2.58685	-2.2092	5.9203	1.91247	6.37678	85.9253	90.1931	82.4381	-3.73147	2.08036	-4.70287	-2.7796
-4	73.6268	74.1054	89.9031	5.32224	2.36713	15.446	63.5766	56.9258	41.4397	-2.67933	-6.13038	4.31884	-5.51652	-2.08503	-0.27746	28.4728	11.3655	32.2597	-3.74489	-3.43681	8.7472	-6.50714	-7.59823	-5.83553	5.56287	13.7866	4.96248	3.82317	-3.7747	8.72105	-7.34003	-6.10027	-6.00441	1.84817	-2.27515	-0.09685	-7.96384	-6.77703	1.46106	10.0208	-5.87262	-4.22007	72.8046	80.9611	65.6393	-7.41314	5.85564	3.85781	5.57145
-4.5	36.832	53.3197	62.6374	6.07569	6.24773	1.55649	32.5553	3.58414	17.391	-4.25735	-5.76564	-4.23949	-0.76208	-4.96898	-5.22915	23.7974	15.0673	35.7898	1.89677	0.181674	5.51944	-0.21009	1.0217	-2.09779	-5.24848	-3.32708	-2.7224	-2.48015	-7.89114	8.56936	-11.1465	-6.36264	4.91481	-1.12875	-2.95425	0.787642	-8.09983	-0.01604	5.83641	8.77998	-6.3373	20.0992	59.1345	59.4343	34.6594	6.12411	5.83805	12.6108	11.5965
-5	30.2363	6.99549	16.1165	15.4045	5.50845	14.9152	0.685754	-8.76194	7.20691	-3.86539	-4.71136	4.21172	8.5572	0.526004	-6.10743	22.0324	16.5569	4.3299	2.77707	-3.13919	-0.639	-8.65113	-2.64072	-9.64807	0.833441	-3.13315	4.22398	-9.567	-4.42067	12.4284	43.2694	-2.93601	5.16709	8.39237	2.25392	-3.80869	-6.76186	-7.10342	-5.49503	1.03828	-2.33102	8.18902	18.5225	16.6605	7.98018	6.65913	10.0832	7.65293	-0.56894
-5.5	1.0536	-3.05394	2.00033	5.40674	8.75098	9.49481	3.84699	1.80854	0.314602	9.05033	10.8545	21.0257	0.451185	-2.38771	-8.4974	3.26457	21.6294	-4.06179	5.50322	-5.06926	-4.22976	-9.72444	2.20641	4.60775	-3.91245	-0.34158	-0.36663	-3.66015	-0.53334	0.101647	56.5232	0.218159	2.47062	0.284572	3.41677	1.29715	2.65781	-10.8385	0.055618	13.6033	9.60601	6.7782	-0.13763	3.11049	0.864212	10.2989	5.11475	-1.72958	1.3397
-6	-1.61292	-2.62032	22.7384	8.70493	5.29238	6.0762	8.02107	-7.47336	3.4139	11.4088	6.51497	-1.43886	2.5963	3.9473	-0.4407	2.10997	-0.37438	-5.9901	0.707866	7.12416	0.131984	-0.71118	4.22017	6.46355	-4.69675	-1.54523	-1.36418	4.60671	2.75876	6.36835	-13.3341	-10.2837	9.65111	1.30359	2.7119	8.09754	10.047	-6.09811	1.76025	8.33099	-14.8853	23.5157	2.52656	7.40341	-11.4764	8.33678	12.4171	13.4369	7.16656
-6.5	-9.15431	28.4025	42.7023	2.63531	5.02521	10.524	11.4229	-0.45911	-4.99412	7.01235	-1.33513	6.55578	8.40331	3.90904	24.589	8.88794	15.3777	22.1956	-3.49958	-2.18619	0.116815	3.0773	-1.80384	1.37214	-0.68221	-0.19345	8.00451	3.11339	8.22781	8.21996	-8.47599	-8.12929	-2.83005	-0.13191	-6.44569	3.99999	-8.64172	-6.80371	1.34861	11.5672	13.8663	-0.93269	13.7895	-5.25778	-6.02348	-0.20407	4.93403	-7.12537	8.67589
SUC
raw data
Ligand Log[M]	WT			empty vector			N28A			L36A			Y40A			L89A			Y93A			E97A			R110A			R110E			R110Q			F113A			F113L			F113W			H114A			H114L			M168I
-2	42.0664	47.2962	46.9324	3.549	2.3126	6.5064	95.2076	93.5851	92.5046	11.6647	11.2592	11.8741	4.0216	5.34	3.6682	8.1996	10.3508	9.0214	6.7812	7.1556	4.8454	24.0136	27.6086	30.7976	6.095	6.5702	7.3528	10.0612	5.9202	5.6848	5.5942	4.801	3.1088	4.0474	4.2366	5.6556	14.0381	17.5018	13.9104	25.6404	28.8174	29.9816	43.2671	41.0044	37.4674	2.25652	2.0442	6.73676	76.1962
-2.5	42.8288	45.3035	44.0974	3.8812	6.9824	7.6352	96.2519	94.0276	102.158	10.1077	10.7301	10.5062	1.8072	3.3122	4.6592	8.17284	8.57808	14.6586	7.9166	8.4872	6.5268	23.1334	26.4986	24.0174	8.9736	5.1242	7.5654	6.269	5.3322	14.6472	5.2844	5.0352	5.306	4.4092	3.1164	3.396	10.6402	8.08416	10.5397	28.43	23.118	24.3908	29.2684	18.6014	21.7589	2.87716	2.37456	6.69032	71.1384
-3	30.7067	32.5766	39.5408	7.0316	5.891	9.5896	71.0133	84.288	94.3956	8.02568	5.63772	7.4484	4.0932	5.1678	5.9858	6.90208	10.1844	9.0844	7.2292	6.7114	5.7252	13.095	16.7702	15.9672	5.6846	4.0066	7.0904	6.448	8.6208	9.0086	5.6604	5.008	5.5518	8.5892	6.8454	4.2832	7.46732	7.40224	8.35984	21.7572	19.684	19.8992	13.1718	8.5864	8.93404	4.3332	3.7214	5.92512	47.3851
-3.5	12.4543	8.71876	15.7462	3.6778	7.7054	8.1564	62.9683	65.0074	61.779	2.66312	7.39272	4.77608	2.148	3.4258	4.9588	5.3774	14.7768	10.1527	7.8434	5.3672	4.7488	5.685	6.682	7.6832	3.175	5.825	5.8062	6.4158	7.4218	6.643	6.0396	5.0374	5.7032	3.9084	2.7122	2.958	6.638	12.8375	9.76804	15.3228	11.2106	12.6284	3.28404	3.11676	0.15504	2.12404	4.42036	3.00836	18.7547
-4	3.42892	4.74696	3.02536	5.0178	7.0964	3.3078	13.6114	23.877	24.5114	2.5046	0.933	0.89532	4.4778	4.5328	7.5732	9.85724	8.96256	1.38344	8.5292	6.723	4.7204	2.9128	4.9202	5.6106	5.264	9.0866	6.7314	10.8464	8.3562	8.706	5.9164	3.8912	7.0212	7.0334	6.0306	5.0124	10.882	8.43872	4.90432	12.1162	9.406	9.913	1.8472	5.25824	2.50456	0.7136	4.5028	3.28244	14.8757
-4.5	2.5852	6.52792	6.58548	4.6126	4.0884	4.661	14.9499	24.1844	13.8677	5.37208	11.742	2.03448	5.6098	4.833	5.1202	2.51288	6.4008	0.5148	7.6924	7.5436	7.698	4.1548	2.0146	5.505	6.7978	6.2006	4.4112	8.5692	10.633	6.8632	6.3804	4.3008	4.4276	5.2484	6.0194	4.3604	8.3042	11.5384	5.16888	9.9198	9.1122	5.6344	2.9728	1.0948	2.24148	1.24668	3.75052	3.43464	12.1847
-5	6.2972	3.19616	5.26352	4.8876	9.3242	4.7322	16.2172	13.8627	8.97544	14.8406	1.38668	6.96968	5.6796	3.4322	3.355	3.12404	1.1624	3.7382	7.5496	5.77	9.8702	4.7606	3.757	5.2768	6.115	6.174	3.5156	8.4762	7.5684	5.5518	6.926	4.295	6.4896	5.239	7.3712	5.4962	8.88252	4.10708	3.422	6.7246	6.025	3.7692	1.496	4.37152	6.03016	5.28948	2.73024	1.62812	12.7167
-5.5	1.09864	5.05952	5.74844	5.0864	3.0676	4.187	16.3625	9.22366	11.4104	8.85948	6.06864	1.22688	4.1656	4.5756	6.5898	1.40988	3.42332	11.9832	9.3536	7.0338	7.3286	4.4486	3.984	5.7232	5.207	8.9546	7.033	6.6516	7.04	6.8458	4.3558	5.004	6.9708	7.1324	5.4132	5.147	8.64496	11.9094	10.5407	6.6418	7.3634	6.8524	4.13924	4.66436	3.39632	4.60744	5.10392	2.17556	11.2742
SUC
response
Ligand Log[M]	WT			empty vector			N28A			L36A			Y40A			L89A			Y93A			E97A			R110A			R110E			R110Q			F113A			F113L			F113W			H114A			H114L			M168I
-2	91.8837	104.497	103.62	-8.91551	-11.2284	-3.38325	95.2076	93.585	92.5046	6.1463	5.59502	6.43095	-2.6596	2.11971	-3.9407	1.43514	4.35996	2.55245	7.34417	8.7014	0.326741	62.9228	74.2096	84.2217	4.85664	6.57928	9.41626	19.2344	4.22298	3.36963	5.09345	2.60313	-2.70967	-2.56607	-1.88021	3.26378	9.76338	13.8934	9.61109	72.0677	84.3194	88.809	89.3982	84.3973	76.5798	-1.24343	-1.7127	8.6588	83.8789
-2.5	93.7223	99.6908	96.7821	-8.29408	-2.49283	-1.27167	96.2519	94.0276	102.158	4.02941	4.87563	4.57113	-10.687	-5.23123	-0.34825	1.39875	1.94972	10.2168	11.4601	13.5286	6.42195	60.1593	70.7246	62.9347	15.2918	1.33741	10.187	5.4874	2.09143	35.8591	4.12081	3.33843	4.18863	-1.25452	-5.94102	-4.92745	5.7119	2.66411	5.59199	82.8255	62.3403	67.2487	58.4583	34.882	41.8607	0.12831	-0.98254	8.55616	77.8482
-3	64.4863	68.996	85.7923	-2.40079	-4.53445	2.38433	71.0133	84.288	94.3956	1.19867	-2.04799	0.413807	-2.40004	1.49547	4.46078	-0.32897	4.13366	2.63811	8.96821	7.09114	3.51609	28.6429	40.1815	37.6604	3.36891	-2.71398	8.46504	6.13629	14.0129	15.4187	5.3013	3.25303	4.96034	13.8983	7.5769	-1.71128	1.9286	1.851	2.99282	57.0925	49.0975	49.9274	22.8815	12.7469	13.5152	3.34645	1.99425	6.86492	49.5254
-3.5	20.4651	11.4558	28.4047	-8.67457	-1.14035	-0.29668	62.9682	65.0074	61.779	-6.09225	0.338105	-3.21947	-9.45155	-4.81942	0.737825	-2.40192	10.3775	4.09054	11.1947	2.21831	-0.02344	5.37853	8.5087	11.652	-5.72859	3.87787	3.80972	6.01957	9.6664	6.84318	6.49183	3.34533	5.43567	-3.06996	-7.40628	-6.51524	0.939747	8.33187	4.67191	32.279	16.4208	21.8883	1.0276	0.657874	-5.88813	-1.53624	3.53909	0.418288	15.3874
-4	-1.30224	1.87661	-2.27555	-6.1679	-2.27957	-9.36671	13.6114	23.877	24.5114	-6.30777	-8.44451	-8.49574	-1.00584	-0.80646	10.2152	3.68886	2.47246	-7.8321	13.6808	7.13319	-0.12639	-3.32503	2.97737	5.14494	1.8442	15.7014	7.16364	22.0808	13.0537	14.3217	6.10503	-0.25326	9.57364	8.25841	4.62319	0.932129	6.00021	3.08687	-1.12744	19.9131	9.46152	11.4167	-2.14811	5.39098	-0.69521	-4.6536	3.7213	1.02406	10.7622
-4.5	-3.33713	6.17193	6.31075	-6.92589	-7.90648	-6.83535	14.9499	24.1844	13.8676	-2.40915	6.25132	-6.94694	3.09775	0.28179	1.32291	-6.29651	-1.01051	-9.0131	10.6473	10.1079	10.6676	0.574335	-6.14501	4.8134	7.40435	5.23945	-1.24727	13.8258	21.3072	7.64143	7.5618	1.03271	1.43081	1.78765	4.58258	-1.43142	2.92647	6.78279	-0.81199	11.4429	8.32851	-5.08323	0.339693	-3.81107	-1.27667	-3.47538	2.05861	1.36045	7.55344
-5	5.61547	-1.86361	3.12245	-6.41146	1.88786	-6.70216	16.2172	13.8627	8.97545	10.4642	-7.82769	-0.23706	3.35078	-4.79622	-5.07608	-5.46558	-8.13262	-4.63057	10.1297	3.67849	18.542	2.4763	-0.67459	4.09695	4.92914	5.14302	-4.49389	13.4887	10.1978	2.8875	9.27476	1.0145	7.90464	1.75357	9.48297	2.68594	3.61605	-2.07805	-2.89492	-0.879	-3.57693	-12.2762	-2.92433	3.43115	7.09708	5.46002	-0.19641	-2.63232	8.18783
-5.5	-6.92241	2.63044	4.29198	-6.03958	-9.81604	-7.72204	16.3624	9.22366	11.4104	2.33231	-1.46211	-8.04496	-2.13759	-0.65131	6.65033	-7.79615	-5.05868	6.57936	16.6693	8.25986	9.32854	1.49674	0.038094	5.49846	1.63757	15.2229	8.25696	6.87436	8.28234	7.57835	1.20539	3.24047	9.41541	8.6173	2.38506	1.42006	3.33279	7.22516	5.59319	-1.19831	1.58446	-0.38615	2.91776	4.07838	1.27576	3.95258	5.0499	-1.42237	6.46777
MA
raw data
Ligand Log[M]	WT			empty vector			N28A			L36A			Y40A			L89A			Y93A			E97A			R110A			R110E			R110Q			F113A			F113L			F113W			H114A			H114L			M168I
-2	27.4298	30.3106	30.3298	5.504	5.1148	10.0196	126.258	122.382	118.218	15.53	8.4096	10.8141	2.4576	4.696	6.2014	10.965	9.41116	7.81908	5.4556	3.3628	14.3526	36.9368	28.3914	30.801	4.628	4.0037	3.3794	17.5094	2.2294	14.0808	12.0368	6.489	8.621	4.556	3.5138	9.0282	8.44892	16.9884	17.8269	44.8486	34.9248	29.7872	29.5721	27.1811	24.7059	3.09552	5.3394	2.82476	74.5449
-2.5	26.4096	21.1512	23.6324	7.1162	8.111	5.9832	135.479	116.729	128.139	12.3894	13.0423	11.7381	2.7286	4.64	5.3786	13.7596	6.6826	6.06008	5.3916	1.9034	4.9184	21.0302	19.7678	19.58	8.7432	4.8928	3.3542	6.188	4.07	3.7226	5.1776	3.1088	3.982	6.3266	3.5306	6.0676	8.4074	14.636	1.04972	35.6876	33.348	27.7184	18.9062	13.344	17.2685	4.03328	4.34372	4.40552	66.4141
-3	16.2378	14.5942	19.0858	5.7554	7.4206	2.5972	101.924	75.7229	83.6487	9.44132	3.71776	6.77956	6.9016	5.7036	5.6104	5.83124	5.93328	6.88932	4.9014	5.8906	2.367	10.5006	10.7842	10.0118	5.659	5.9618	2.019	4.1968	7.4022	6.4518	3.64	1.9728	4.3584	6.9316	3.3902	2.157	8.41216	10.3141	8.96468	22.9624	23.852	25.6732	7.53828	6.6706	4.67296	4.52288	4.61892	6.4058	25.1601
-3.5	4.6618	5.4036	9.2916	10.5192	9.6902	3.855	49.0653	61.7224	31.6596	8.35672	7.12408	1.15964	3.624	1.8406	5.7906	3.46392	6.76076	13.5319	2.0266	1.6586	8.9932	3.3832	4.8236	6.9898	11.682	13.8522	3.0442	7.0894	6.5372	5.7002	3.1748	4.369	3.9932	4.5382	7.4068	6.0802	7.53488	9.252	8.59872	11.9088	9.8634	13.7138	4.04716	4.20288	0.69384	3.96716	5.5182	7.82236	9.81104
-4	2.0792	3.0262	4.2318	7.0728	8.7476	5.7702	27.2771	29.8354	29.6457	4.20884	2.96804	9.94656	5.8044	6.1116	3.164	12.3801	5.7726	6.20864	3.8794	6.1354	8.024	3.6028	5.2296	2.3656	9.4898	7.2318	5.6696	2.0434	4.6376	5.7688	3.721	3.5042	1.4094	4.566	4.5686	4.7936	5.6798	15.4292	8.90912	8.6214	5.9172	3.0722	4.13972	2.07088	0.56116	3.28228	1.32804	5.403	8.70708
-4.5	5.0088	6.8658	7.9092	6.8034	4.5586	8.3482	2.62384	19.6171	11.0395	9.3756	4.10908	4.88452	8.4974	8.274	3.3192	5.00828	11.373	14.9761	4.33092	6.8244	5.5224	4.568	5.9644	5.5904	8.1738	7.2898	9.4524	7.5304	4.5188	4.8028	2.67	3.7324	1.9704	5.1486	4.8978	2.6946	6.74212	6.68168	6.27072	3.8226	3.2158	2.8568	4.7122	3.984	2.65032	5.79796	5.14568	5.19712	4.61596
-5	4.1048	7.0844	6.696	9.5452	13.2736	8.8432	19.6049	-8.19942	5.10021	7.93348	10.9106	3.75188	6.3212	5.1424	5.277	1.372	3.83272	14.4338	6.7158	6.0486	6.2512	5.5802	5.8456	5.0156	6.8624	11.6216	9.9872	7.0342	4.3902	4.438	6.5052	3.7028	3.4456	5.768	8.863	7.0888	5.01868	1.56248	2.03484	5.9566	3.7092	3.0902	5.72504	1.94448	2.5636	6.62208	6.33608	3.13832	7.25208
-5.5	5.8448	1.5552	6.8878	9.0594	5.3146	11.6058	9.13441	26.9576	-9.36905	10.3696	1.86716	10.775	7.5808	6.2562	6.0032	5.93692	14.4026	1.5638	4.67162	6.1906	5.43111	3.3102	5.344	3.879	7.89117	7.166	5.27229	7.6294	2.7248	6.4658	4.3202	2.5628	3.1428	4.4898	4.3152	7.1286	0.3272	11.4036	10.3003	7.6994	3.7342	2.26	7.97988	3.76072	4.79004	6.04852	1.54808	3.73948	5.6452
MA
response
Ligand Log[M]	WT			empty vector			N28A			L36A			Y40A			L89A			Y93A			E97A			R110A			R110E			R110Q			F113A			F113L			F113W			H114A			H114L			M168I
-2	88.9251	99.9632	100.037	-9.18422	-9.97378	-0.02353	126.258	122.382	118.218	16.0822	5.35845	8.97981	-13.0487	-0.48819	7.95918	9.20704	6.86686	4.46909	3.77421	-7.96928	53.6987	92.7268	68.7082	75.4809	-0.86976	-4.37295	-7.87613	71.4126	-14.3292	52.1735	22.7401	7.14689	13.1393	-1.27378	-7.12196	23.8214	1.1333	10.1627	11.0493	124.581	93.8913	78.0029	86.0953	78.7426	71.1306	4.67351	11.574	3.84085	71.021
-2.5	85.0161	64.868	74.375	-5.91359	-3.89546	-8.21207	135.48	116.729	128.139	11.3522	12.3356	10.3714	-11.528	-0.80243	3.34214	13.4159	2.75748	1.81993	3.41508	-16.1585	0.759781	48.018	44.4697	43.9419	22.2222	0.616129	-8.01754	7.88399	-4.00091	-5.95031	3.46092	-2.35388	0.100436	8.66172	-7.02769	7.20838	1.0894	7.67536	-6.69037	96.2504	89.015	71.605	53.2952	36.1901	48.2588	7.55735	8.51202	8.70208	62.4238
-3	46.0418	39.7441	56.9542	-8.67421	-5.29606	-15.0812	101.924	75.7229	83.6487	6.91228	-1.70775	2.90351	11.8883	5.16584	4.64285	1.47528	1.62896	3.06881	0.664387	6.21516	-13.5571	18.4223	19.2194	17.0484	4.91557	6.61469	-15.5098	-3.28939	14.6973	9.36427	-0.86083	-5.54684	1.15839	12.0566	-7.81553	-14.7355	1.09443	3.1055	1.67865	56.8967	59.6479	65.2801	18.3361	15.6677	9.52452	9.06299	9.35833	14.8534	18.8031
-3.5	1.68706	4.52934	19.4266	0.989993	-0.69178	-12.5295	49.0653	61.7224	31.6595	5.27881	3.42238	-5.56044	-6.50359	-16.5109	5.65402	-2.09005	2.87519	13.073	-15.4672	-17.5322	23.625	-1.58262	2.46593	8.55449	38.7129	50.8907	-9.75706	12.9421	9.84348	5.14676	-2.16837	1.18818	0.131916	-1.37367	14.7231	7.27908	0.166824	1.98245	1.29169	22.7127	16.3871	28.2948	7.60003	8.07891	-2.71224	7.35401	12.1238	19.2097	2.57356
-4	-8.20845	-4.57992	0.039466	-6.00163	-2.60401	-8.64418	27.2771	29.8354	29.6457	-0.96816	-2.83688	7.67321	5.73146	7.45528	-9.08482	11.3382	1.38696	2.04367	-5.07044	7.58883	18.1865	-0.96539	3.60708	-4.4428	26.4116	13.7411	4.97505	-15.3729	-0.81589	5.5317	-0.63316	-1.24252	-7.1304	-1.21767	-1.20308	0.059481	-1.79468	8.51398	1.6199	12.5462	4.18322	-4.61515	7.88468	1.52249	-3.12026	5.24784	-0.76192	11.7696	1.40627
-4.5	3.01662	10.1319	14.1298	-6.54816	-11.1021	-3.41426	2.62384	19.6171	11.0395	6.81331	-1.1184	0.049459	20.8429	19.5893	-8.21394	0.235849	9.82158	15.248	-2.53679	11.4551	4.14905	1.74751	5.67239	4.62118	19.0271	14.0666	26.2018	15.4167	-1.48253	0.111105	-3.58722	-0.60112	-5.55359	2.05152	0.644186	-11.7188	-0.67141	-0.73532	-1.16986	-2.29448	-4.17106	-5.28129	9.64519	7.4058	3.30441	12.9842	10.9782	11.1364	-2.91955
-5	-0.44715	10.9695	9.48132	-0.98594	6.57777	-2.41007	19.6049	-8.19942	5.10021	4.64138	9.12517	-1.65637	8.63142	2.01673	2.77202	-5.24062	-1.53462	14.4313	10.8457	7.10176	8.23863	4.59251	5.33847	3.00559	11.6683	38.374	29.2027	12.6323	-2.20415	-1.93593	7.19242	-0.68431	-1.40723	5.52721	22.8944	12.9387	-2.49372	-6.1482	-5.64874	4.30507	-2.64518	-4.55948	12.7599	1.13378	3.03773	15.5185	14.639	4.80513	-0.1322
-5.5	6.21985	-10.2162	10.2162	-1.97147	-9.56845	3.19435	9.13441	26.9576	-9.36905	8.31033	-4.49487	8.92095	15.6995	8.26668	6.847	1.63444	14.3843	-4.95175	-0.62501	7.89858	3.63678	-1.7878	3.92862	-0.18907	17.4411	13.3719	2.74557	15.9722	-11.5493	9.44283	1.05102	-3.88852	-2.25831	-1.64526	-2.625	13.1621	-7.45434	4.25744	3.09091	9.6948	-2.56787	-7.12694	19.6941	6.71916	9.88457	13.7547	-0.08525	6.65384	-1.83126
[truncated: 80 more columns]
