# Supplementary material for: Molecular architecture of OXGR1 reveals an evolutionary conserved mechanisms for metabolite surveillance
Source: EMBO J. 2026 Jun 3;45(14):4931–55. doi: 10.1038/s44318-026-00823-y (PMC13372822; doi:10.1038/s44318-026-00823-y)
Supplement: Supplementary file 9 — Appendix Figure Source Data [file 44318_2026_823_MOESM9_ESM.zip › Appendix Figure Source Data/Appendix Figure S8/S8-SUCR1 Mutants Calcium assays.xlsx]

## Sheet: Sheet1
raw data															response
Ligand Log[M]	WT														Ligand Log[M]	WT
WT	AKG			ITA			SUC			MA					WT	AKG			ITA			SUC			MA
-2							76.5414	80.8265	64.8002	73.4696	72.0177	70.3376			-2							94.6106	100.348	78.8908	90.4979	88.5541	86.3046
-2.5							81.1947	80.016	80.4894	62.41	85.6818	64.1248			-2.5							100.841	99.2627	99.8965	75.6906	106.849	77.9865
-3	4.9338	11.6813	8.9378	25.9051	26.1828	23.903	67.32	79.4928	74.2778	63.2803	66.0179	52.3936			-3	-1.26247	7.77151	4.09836	26.8154	27.1871	24.1348	82.2645	98.5621	91.58	76.8558	80.5211	62.28
-3.5	1.96404	9.85332	6.63616	10.0045	23.7583	22.7427	73.0034	51.814	72.52	37.4342	40.9433	40.7485			-3.5	-5.23859	5.32412	1.01676	5.52655	23.941	22.5813	89.8738	61.5039	89.2265	42.2513	46.9495	46.6887
-4	12.7672	4.54788	7.03344	11.3126	15.362	8.65252	45.9012	61.1417	56.3969	44.5451	32.0525	30.9395			-4	9.22542	-1.77917	1.54867	7.2779	12.6996	3.7164	53.5874	73.9925	67.6399	51.7719	35.0459	33.5558
-4.5	11.3849	5.8064	11.6105	14.2527	11.0957	11.4182	30.3364	30.0799	35.8849	23.9357	16.5605	14.5175			-4.5	7.37467	-0.09418	7.67678	11.2143	6.98753	7.41934	32.7483	32.4048	40.177	24.1785	14.3041	11.5688
-5	5.93228	9.49648	9.3594	7.14948	17.0754	4.47984	16.2074	15.623	14.8601	6.13212	7.68376	7.55052			-5	0.074361	4.84635	4.66282	1.70403	14.9935	-1.87026	13.8314	13.049	12.0276	0.34192	2.41936	2.24097
-5.5	2.61948	6.46744	7.0734	6.67456	10.0618	5.8488	7.05928	0	4.6942	0.60096	10.5071	11.0491			-5.5	-4.36104	0.790869	1.60217	1.06818	5.60319	-0.03741	1.58326	-7.86818	-1.58327	-7.06357	6.19942	6.92508
-6	12.3811	7.89064	12.1132	11.9872	12.0878	4.6388									-6	8.70845	2.69635	8.3498	8.18105	8.31574	-1.65744
-6.5	8.39612	10.9797	7.96548	9.78044	4.88788	7.2132									-6.5	3.37312	6.83216	2.79655	5.22654	-1.32395	1.78934
F72Y															F72Y
Ligand Log[M]	AKG			ITA			SUC								Ligand Log[M]	AKG			ITA			SUC
-2							60.6438	78.8776	85.6284						-2							80.1323	105.279	114.589
-2.5							49.7068	73.1228	74.829						-2.5							65.049	97.3424	99.6954
-3	3.3342	6.39584	6.73376	4.5176	1.43672	8.22548	20.825	22.9983	46.9322						-3	1.09572	5.31808	5.78411	2.72776	-1.52113	7.84136	25.2175	28.2148	61.2224
-3.5	3.6872	4.94844	2.24416	5.52832	11.5546	4.13236	17.991	17.4834	17.9306						-3.5	1.58255	3.32194	-0.40757	4.12166	12.4326	2.19647	21.3091	20.6091	21.2258
-4	7.73544	8.82876	5.461	5.8434	8.12068	9.30872	4.35776	10.7566	13.2266						-4	7.16554	8.67335	4.02882	4.5562	7.69683	9.33527	2.50732	11.3321	14.7385
-4.5	5.22532	5.12092	7.23216	4.316	12.7479	12.5784	5.14648	4.9936	6.12608						-4.5	3.70379	3.55981	6.47146	2.44973	14.0783	13.8446	3.59506	3.38422	4.94604
-5	6.56492	6.38832	3.8354	5.10772	7.57872	3.74372	8.8718	4.06952	5.30532						-5	5.55126	5.3077	1.78693	3.54161	6.9494	1.66049	8.73271	2.10981	3.81412
-5.5	4.15348	7.86632	4.75872	7.09304	7.1882	8.88968	0.46584	1.27428	5.87896						-5.5	2.2256	7.34604	3.0603	6.27959	6.41083	8.75737	-2.86008	-1.74515	4.60524
-6	7.6872	7.1398	4.6922	7.45508	9.68708	6.41708									-6	7.09901	6.34408	2.96856	6.77889	9.85708	5.34737
-6.5	1.51456	8.31072	5.07256	1.03844	4.73448	1.0348									-6.5	-1.41378	7.95892	3.49312	-2.0704	3.02687	-2.07542
L102F															L102F
Ligand Log[M]	AKG			ITA			SUC								Ligand Log[M]	AKG			ITA			SUC
-2							84.0032	94.6972	102.404						-2							89.1553	101.113	109.731
-2.5							77.0544	96.0889	105.663						-2.5							81.3851	102.67	113.375
-3	0.39048	5.47332	6.66804	66.8192	59.5754	54.214	67.5706	81.0176	91.1443						-3	-4.34136	1.34233	2.67828	69.94	61.8399	55.8446	70.7801	85.8168	97.1406
-3.5	1.03404	2.31044	1.47688	60.5098	72.7246	77.4346	47.2219	58.4514	60.059						-3.5	-3.62172	-2.19444	-3.12653	62.8847	76.5435	81.8103	48.0261	60.583	62.3807
-4	5.16868	7.34972	4.45724	40.77	60.1239	43.3471	26.8657	36.0346	36.4803						-4	1.00168	3.44054	0.206138	40.8114	62.4532	43.6932	25.2635	35.5163	36.0147
-4.5	5.2514	7.7546	5.53948	30.2503	38.9506	29.664	11.2863	18.7862	24.167						-4.5	1.09418	3.89328	1.41631	29.0482	38.777	28.3927	7.84244	16.2289	22.2458
-5	4.31312	6.5444	9.7316	23.1151	20.2116	17.3552	4.48844	5.76124	7.4612						-5	0.044982	2.54002	6.10398	21.0696	17.8229	14.6288	0.241027	1.66429	3.5652
-5.5	5.80536	6.52152	4.18476	12.3693	6.84244	11.5982	1.56848	5.66088	5.58932						-5.5	1.71362	2.51444	-0.09855	9.05347	2.8733	8.19124	-3.0241	1.55206	1.47204
-6	8.43184	3.19056	4.36816	5.41688	2.50516	3.82152									-6	4.65058	-1.21028	0.106528	1.27922	-1.9767	-0.50473
-6.5	5.35492	1.9896	5.5568	4.74132	2.17116	4.9054									-6.5	1.20993	-2.5532	1.43568	0.5238	-2.35018	0.707276
I157M															I157M
Ligand Log[M]	AKG			ITA			SUC								Ligand Log[M]	AKG			ITA			SUC
-2							79.3611	92.2332	76.058						-2							95.5312	113.565	90.9034
-2.5							82.7812	76.2123	71.9128						-2.5							100.323	91.1196	85.0958
-3	10.7249	12.6438	11.0795	11.5999	11.8736	9.11652	52.8591	76.0316	50.7574						-3	-0.63031	2.05815	-0.13351	0.595644	0.979134	-2.88368	58.4011	90.8665	55.4566
-3.5	10.3161	2.18392	13.1486	9.2142	9.66648	12.9387	44.469	47.8884	45.7424						-3.5	-1.20306	-12.5965	2.76534	-2.74682	-2.11317	2.47134	46.6462	51.4369	48.4304
-4	14.8791	13.4506	16.5182	9.45532	13.2794	10.4559	11.3278	30.934	14.7026						-4	5.18991	3.18845	7.48636	-2.40901	2.94865	-1.00719	0.214395	27.6834	4.94254
-4.5	16.4028	12.1166	2.1964	14.933	10.3544	11.5148	20.8679	17.9309	17.2371						-4.5	7.32463	1.31959	-12.579	5.26545	-1.14942	0.476388	13.5803	9.46557	8.49348
-5	12.2527	15.5049	9.99768	14.1164	11.3001	11.5531	18.0501	0.79308	2.95152						-5	1.51018	6.06667	-1.64914	4.12131	0.175559	0.530075	9.63252	-14.5451	-11.521
-5.5	4.9514	14.2666	13.3254	17.0821	14.1018	15.478	28.6444	3.10612	1.77376						-5.5	-8.71914	4.33169	3.01309	8.27632	4.10091	6.0289	24.4755	-11.3044	-13.1711
-6	17.6717	11.9988	18.7436	11.9146	14.8504	7.94972									-6	9.10243	1.15449	10.6042	1.03652	5.14961	-4.5184
-6.5	9.98872	11.8192	7.74212	14.6856	18.685	14.786									-6.5	-1.6617	0.902862	-4.80925	4.91883	10.5221	5.05944
F175L															F175L
Ligand Log[M]	AKG			ITA			SUC								Ligand Log[M]	AKG			ITA			SUC
-2							96.0089	111.423	114.777						-2							88.8455	103.936	107.219
-2.5							88.7588	113.032	114.379						-2.5							81.7478	105.51	106.83
-3	10.5201	8.64484	7.15576	53.8772	59.9826	52.8686	6.86016	112.467	113.346						-3	5.15446	3.31862	1.86085	47.5997	53.5768	46.6124	1.57147	104.957	105.818
-3.5	7.33676	3.81056	1.37908	72.9768	23.0322	70.5975	75.3797	105.144	107.793						-3.5	2.03805	-1.414	-3.79435	66.2977	17.4034	63.9684	68.6501	97.7884	100.381
-4	7.05556	4.24804	8.70596	52.6116	37.2105	35.5285	69.0655	85.6151	91.5967						-4	1.76276	-0.98572	3.37845	46.3607	31.2835	29.6369	62.4687	78.6702	84.526
-4.5	9.68672	6.82984	8.53916	7.4798	6.9074	29.9223	47.5761	69.5955	70.0654						-4.5	4.33859	1.54179	3.21516	2.17808	1.61772	24.1486	41.4311	62.9875	63.4475
-5	9.70952	4.65704	2.31208	5.28272	4.21692	5.15676	17.8262	23.4046	26.3323						-5	4.36091	-0.58532	-2.88097	0.027202	-1.01618	-0.09611	12.3069	17.7679	20.6341
-5.5	9.89548	9.81436	9.96032	10.7755	10.448	10.2299	2.58472	5.3356	7.84448						-5.5	4.54296	4.46354	4.60643	5.40445	5.08382	4.87036	-2.61406	0.07897	2.53509
-6	3.38256	8.21488	8.49064	2.10576	10.8585	8.34448									-6	-1.833	2.8977	3.16766	-3.08295	5.48571	3.02457
-6.5	8.5812	6.40388	9.15236	2.97572	4.98688	5.53772									-6.5	3.25632	1.12478	3.81547	-2.23128	-0.26242	0.27684
Y248F															Y248F
Ligand Log[M]	AKG			ITA			SUC								Ligand Log[M]	AKG			ITA			SUC
-2							61.2666	79.1745	74.1436						-2							85.3131	110.944	103.743
-2.5							55.9167	76.2138	77.7833						-2.5							77.6561	106.706	108.953
-3	4.93868	5.41084	4.43636	12.0296	10	13.7091	34.331	47.7873	51.503						-3	4.69421	5.36998	3.97526	14.843	11.9382	17.2468	46.7617	66.0209	71.339
-3.5	6.20676	4.02192	0.90104	13.4882	11.449	1.34256	21.2492	19.2694	29.0243						-3.5	6.50914	3.3821	-1.08463	16.9307	14.0121	-0.45271	28.0385	25.2049	39.1665
-4	5.31284	4.54896	5.58888	13.014	7.62272	5.05184	6.48696	11.1986	6.59916						-4	5.22972	4.13642	5.6248	16.252	8.53572	4.85617	6.91017	13.6536	7.07076
-4.5	7.52068	5.56396	0.9664	13.2332	2.61888	12.669	1.223	2.98648	6.667						-4.5	8.38967	5.58913	-0.99109	16.5657	1.37401	15.7581	-0.62383	1.90014	7.16785
-5	1.47792	0.3784	3.79772	4.8286	7.49368	8.29192	4.0536	4.77024	6.27928						-5	-0.25898	-1.83266	3.06122	4.53665	8.35103	9.4935	3.42744	4.45313	6.61293
-5.5	6.2754	5.35988	4.65428	7.54988	8.08916	7.28712	1.06164	2.097	1.81796						-5.5	6.60738	5.29705	4.28716	8.43147	9.20331	8.05539	-0.85478	0.627075	0.227701
-6	9.49892	4.14272	7.23364	3.3664	12.22	8.6182									-6	11.221	3.55499	7.97885	2.44389	15.1155	9.96049
-6.5	3.93008	3.32668	5.80772	5.52976	5.28356	3.2806									-6.5	3.25066	2.38704	5.93801	5.54019	5.18781	2.32109
F285A															F285A
Ligand Log[M]	AKG			ITA			SUC								Ligand Log[M]	AKG			ITA			SUC
-2							62.1412	75.5271	68.764						-2							89.3466	110.728	99.9253
-2.5							22.6279	36.0981	44.6617						-2.5							26.2311	47.7473	61.4262
-3	7.72624	10.749	3.37112	14.1542	9.14008	7.06996	14.2748	12.1021	3.38044						-3	2.42833	7.25666	-4.52819	12.6958	4.68669	1.38004	12.8886	9.41802	-4.51331
-3.5	8.96384	6.71588	4.58208	6.31952	11.8298	10.4808	12.5922	11.8863	4.82444						-3.5	4.40518	0.814464	-2.5939	0.181349	8.98304	6.82819	10.2008	9.07332	-2.20677
-4	5.94216	11.775	10.9123	16.2338	9.40648	13.5496	7.42692	6.11752	12.5174						-4	-0.42142	8.89544	7.51753	16.0177	5.11222	11.7302	1.95022	-0.14131	10.0814
-4.5	7.97536	12.867	7.99932	11.1606	11.3395	15.29	19.1209	14.748	9.73496						-4.5	2.82626	10.6398	2.86453	7.91418	8.19984	14.51	20.6293	13.6443	5.63691
-5	8.34856	12.896	7.598	13.6256	16.4734	17.2802	12.0259	12.227	8.14956						-5	3.42238	10.6862	2.22349	11.8515	16.4004	17.6892	9.29624	9.61756	3.10451
-5.5	6.97232	9.79536	14.2537	13.9301	15.2074	17.5825	6.547	8.82192	3.24904						-5.5	1.22408	5.73339	12.8548	12.3379	14.3782	18.1719	0.544708	4.17849	-4.7232
-6	4.158	11.1928	11.3688	14.7408	13.3893	11.6948									-6	-3.27129	7.96561	8.24661	13.6329	11.474	8.7674
-6.5	6.66488	10.7794	27.915	11.2114	11.6768	11.6908									-6.5	0.733	7.30515	34.6763	7.99526	8.73859	8.76101
F285A-L102F															F285A-L102F
Ligand Log[M]	AKG			ITA			SUC								Ligand Log[M]	AKG			ITA			SUC
-2							89.9554	77.7906	75.5298						-2							111.143	95.8496	93.0074
-2.5							87.1562	78.7379	66.4608						-2.5							107.624	97.0405	81.606
-3	7.64848	5.52832	4.545	47.4341	50.3396	48.5512	55.6498	48.1386	49.2566						-3	7.66822	5.0028	3.76659	57.686	61.3388	59.0904	68.0147	58.5717	59.9772
-3.5	6.43128	5.27748	0.60464	58.9695	65.5534	59.0333	40.1646	37.8287	42.7928						-3.5	6.13798	4.68745	-1.18717	72.1881	80.4652	72.2683	48.5469	45.6102	51.851
-4	2.12008	10.8071	7.677	46.9109	60.4858	61.612	25.144	11.2454	19.2815						-4	0.718019	11.6392	7.70408	57.0282	74.0943	75.5102	29.6633	12.1902	22.293
-4.5	6.15772	9.49476	11.2181	21.7196	30.7405	25.6338	7.08456	8.0482	7.58264						-4.5	5.79407	9.98933	12.1559	25.3582	36.6991	30.2791	6.95927	8.17075	7.58545
-5	3.30516	5.59752	4.58388	26.4236	10.1505	6.81596	2.4656	4.05092	3.90928						-5	2.20788	5.08979	3.81546	31.272	10.8137	6.6216	1.1524	3.14544	2.96737
-5.5	9.03168	12.479	12.3192	10.1502	7.33224	5.50832	2.40844	1.71164	0.52676						-5.5	9.40716	13.7411	13.5402	10.8133	7.27065	4.97765	1.08054	0.204535	-1.28507
-6	11.9942	14.7451	8.73656	1.2122	14.5045	5.07028									-6	13.1316	16.59	9.03614	-0.42335	16.2875	4.42696
-6.5	8.9416	8.21268	11.3251	7.52268	9.87904	13.738									-6.5	9.29391	8.37753	12.2904	7.51007	10.4724	15.3239
F175L-I157M															F175L-I157M
Ligand Log[M]	AKG			ITA			SUC								Ligand Log[M]	AKG			ITA			SUC
-2							91.9326	94.7709	95.5931						-2							97.4174	100.801	101.781
-2.5							89.7043	79.9647	84.9632						-2.5							94.7609	83.1497	89.1088
-3	5.35992	0.39632	8.25468	3.62072	5.956	13.2644	72.8259	74.2226	80.8685						-3	-5.79161	-11.709	-2.34057	-7.86503	-5.08098	3.63185	74.6391	76.3042	84.2272
-3.5	0.83164	0.47696	3.23136	9.33508	4.0776	8.77548	64.5386	62.087	74.2736						-3.5	-11.1901	-11.6129	-8.32921	-1.05256	-7.32035	-1.71969	64.7592	61.8365	76.365
-4	3.23844	4.03244	7.9766	1.67424	7.88376	7.25028	48.2478	42.7806	38.6954						-4	-8.32077	-7.37419	-2.67209	-10.1856	-2.78277	-3.53799	45.3379	38.8201	33.9498
-4.5	2.7522	8.36424	5.3074	6.17932	9.3776	10.689	16.4476	20.9478	14.1572						-4.5	-8.90045	-2.20996	-5.85422	-4.81475	-1.00187	0.561495	7.42675	12.7918	4.69626
-5	5.87852	2.54564	11.2714	8.25684	5.18392	7.1236	10.6913	9.80636	14.113						-5	-5.17335	-9.1467	1.25586	-2.338	-6.00143	-3.68901	0.56426	-0.49071	4.64352
-5.5	7.8886	7.84792	6.05972	10.4998	12.2568	8.02316	9.89548	13.7377	7.02076						-5.5	-2.777	-2.8255	-4.95733	0.336032	2.43062	-2.61658	-0.38447	4.19608	-3.81161
-6	5.46576	12.3852	0.86672	4.47764	8.82348	7.10524									-6	-5.66543	2.58374	-11.1483	-6.84343	-1.66247	-3.7109
-6.5	3.64528	10.8336	5.219	3.6014	8.37368	8.30692									-6.5	-7.83575	0.73393	-5.95961	-7.88806	-2.19871	-2.27829
F72Y-L102F-F285A															F72Y-L102F-F285A
Ligand Log[M]	AKG			ITA			SUC								Ligand Log[M]	AKG			ITA			SUC
-2							86.37	103.577	95.6098						-2							90.1716	109.355	100.473
-2.5							70.8006	80.6026	56.9832						-2.5							72.8134	83.7416	57.4085
-3	8.6678	9.25588	12.0649	2.86836	43.2244	40.0185	28.891	43.7134	24.2304						-3	3.54221	4.19786	7.32958	-2.92352	42.069	38.4948	26.0889	42.6142	20.8928
-3.5	1.84888	1.84952	3.20336	41.583	37.1931	52.1921	16.0684	13.3715	11.4552						-3.5	-4.06013	-4.05942	-2.55004	40.239	35.3448	52.067	11.793	8.78634	6.6499
-4	5.53916	4.18924	8.22224	25.6435	28.5326	16.6824	17.3589	9.34504	15.464						-4	0.054124	-1.45089	3.04546	22.4682	25.6893	12.4776	13.2318	4.29726	11.1192
-4.5	2.82136	4.405	9.0136	10.7069	11.7823	8.1846	11.0386	13.2046	8.98664						-4.5	-2.97592	-1.21034	3.92774	5.81561	7.01452	3.0035	6.18535	8.60024	3.89769
-5	8.07212	3.16288	9.92076	12.1596	9.4322	9.22164	9.41936	11.5232	7.81884						-5	2.8781	-2.59517	4.93913	7.43514	4.39443	4.15968	4.38012	6.72571	2.59572
-5.5	8.7834	2.40944	8.77892	13.1658	16.2942	8.99752	7.86668	5.7248	2.88036						-5.5	3.67109	-3.43517	3.6661	8.55703	12.0448	3.90982	2.64905	0.261092	-2.91014
-6	8.93068	4.733	10.2907	10.3396	8.76236	13.1646									-6	3.83529	-0.84466	5.35159	5.40613	3.64764	8.5556
-6.5	7.0336	4.82904	5.55104	6.53956	9.49712	9.01288									-6.5	1.72026	-0.73758	0.067369	1.16946	4.46681	3.92694
L102F-F285A-Y248F	AKG			ITA			SUC								L102F-F285A-Y248F	AKG			ITA			SUC
-2							70.02	66.9241	78.5394						-2							97.4216	93.0063	109.572
-2.5							46.1354	47.5523	51.4415						-2.5							63.3573	65.3781	70.9249
-3	4.81592	6.1716	6.1752	17.8653	27.6221	33.6092	31.7101	32.8131	35.3338						-3	4.42723	6.36071	6.36584	23.0384	36.9536	45.4924	42.7838	44.3569	47.952
-3.5	2.00068	0.77068	1.80712	31.4406	32.8316	32.4311	8.67444	12.509	14.842						-3.5	0.412117	-1.34212	0.13606	42.3996	44.3834	43.8122	9.93027	15.3992	18.7265
-4	1.0668	0.43628	0.7934	16.9915	11.0834	23.4994	4.49576	8.46988	9.16304						-4	-0.91979	-1.81904	-1.30971	21.7921	13.3659	31.0737	3.97062	9.63853	10.6271
-4.5	1.7938	0.95676	1.9024	6.576	8.02428	9.61912	7.92096	6.05464	8.37252						-4.5	0.117063	-1.07673	0.271949	6.93747	9.00301	11.2776	8.85566	6.1939	9.49967
-5	3.56056	1.53496	2.91828	3.89336	6.33616	6.01924	4.15464	4.53088	4.98316						-5	2.63683	-0.2521	1.7208	3.11147	6.59541	6.14341	3.48411	4.0207	4.66575
-5.5	1.94064	1.66724	2.94596	8.02196	5.66668	1.63912	2.4274	1.09416	1.6136						-5.5	0.326487	-0.06344	1.76028	8.9997	5.64059	-0.10354	1.02071	-0.88077	-0.13994
-6	1.97756	1.01152	1.48624	4.61056	3.0902	3.65756									-6	0.379143	-0.99863	-0.32158	4.13434	1.966	2.77517
-6.5	1.20524	0.3402	1.20044	5.70236	0.68728	3.67308									-6.5	-0.72234	-1.95607	-0.72919	5.69147	-1.46106	2.7973
F72Y-F285A-Y248F	AKG			ITA			SUC								F72Y-F285A-Y248F	AKG			ITA			SUC
-2							49.3678	40.1198	29.8332						-2							126.21	100.946	72.8438
-2.5							32.7842	28.517	24.3366						-2.5							80.9056	69.2481	57.8276
-3	10.6998	10.711	8.9032	4.8884	4.7642	2.2796	17.9064	20.1242	13.2924						-3	20.5732	20.6038	15.6651	4.69705	4.35775	-2.42994	40.261	46.3198	27.656
-3.5	2.8342	4.9204	3.6614	4.69	5.1476	2.8814	7.8034	10.1198	7.5934						-3.5	-0.91482	4.78447	1.34501	4.15504	5.40516	-0.78588	12.6605	18.9887	12.0869
-4	2.235	3.8242	5.3304	5.3792	3.713	3.6874	8.645	7.4642	2.0874						-4	-2.55178	1.78976	5.90455	6.03787	1.48597	1.41604	14.9597	11.7339	-2.95501
-4.5	2.661	6.307	8.196	5.3546	6.946	5.9742	10.7848	8.3812	5.5754						-4.5	-1.38799	8.57253	13.7331	5.97066	10.3182	7.66335	20.8054	14.239	6.57387
-5	3.283	5.848	9.6824	10.4366	6.3412	3.4974	2.9062	6.9492	1.5618						-5	0.311255	7.31858	17.7938	19.8542	8.66596	0.896975	-0.71813	10.327	-4.3909
-5.5	3.047	5.2636	5.7062	5.6742	5.7052	3.1112	5.5558	0.6862	3.2652						-5.5	-0.33347	5.72206	6.9312	6.84378	6.92847	-0.15809	6.52032	-6.78295	0.262627
-6	2.6062	2.8178	4.3144	3.3208	3.149	3.2194									-6	-1.5377	-0.95963	3.12894	0.414521	-0.05482	0.137506
-6.5	3.3148	3.0744	2.3788	3.3508	2.2294	1.5886									-6.5	0.398129	-0.25862	-2.15893	0.496478	-2.56708	-4.31768
L102F-F175L	AKG			ITA			SUC								L102F-F175L	AKG			ITA			SUC
-2							64.9244	60.3002	52.0932						-2							110.202	102.094	87.7042
-2.5							61.4498	55.6794	48.4562						-2.5							104.11	93.9921	81.3273
-3	6.6248	11.7346	8.963	40.373	39.0136	37.3956	58.015	53.6704	40.4864						-3	7.98219	16.9415	12.0819	67.1546	64.7711	61.9342	98.0872	90.4696	67.3534
-3.5	1.8332	3.0072	5.3132	44.4276	46.7496	38.9932	40.31	35.7478	29.5784						-3.5	-0.41917	1.63927	5.68249	74.2637	78.335	64.7353	67.0441	59.045	48.2279
-4	1.7258	4.8242	7.0342	38.1712	38.0482	29.0476	26.814	18.391	9.7304						-4	-0.60748	4.8251	8.70001	63.2941	63.0784	47.2972	43.3809	28.6125	13.4274
-4.5	3.9042	3.9926	6.1646	25.8858	21.9082	21.8654	7.1782	3.7946	2.8018						-4.5	3.21202	3.36702	7.17529	41.7535	34.7793	34.7043	8.95249	3.01985	1.27913
-5	4.035	5.6578	8.939	9.584	12.4254	8.691	1.6284	1.213	2.2328						-5	3.44136	6.2867	12.0398	13.1707	18.1527	11.605	-0.77825	-1.5066	0.281471
-5.5	4.8114	4.293	7.4636	9.5784	7.402	6.162	3.0864	1.3864	1.744						-5.5	4.80266	3.89372	9.4529	13.1609	9.34489	7.17073	1.77813	-1.20256	-0.57557
-6	2.2012	3.6846	2.7488	2.3852	2.5844	3.0686									-6	0.226065	2.82699	1.1862	0.548682	0.897949	1.74692
-6.5	2.4942	0.979	0.8792	5.098	3.75	2.6332									-6.5	0.739797	-1.91688	-2.09186	5.30517	2.94165	0.983513
